# Supplementary material for: Comparative Transcriptomics of Olfactory Rosettes Reveals Expression Divergence and Adaptive Evolution in Herbivorous and Carnivorous Xenocyprididae Fishes
Source: Animals (Basel). 2025 Sep 19;15(18):2741. doi: 10.3390/ani15182741 (PMC12466535; doi:10.3390/ani15182741)
Supplement: Supplementary file 1 [file animals-15-02741-s001.zip]

Archive with 16 entries (13 files):
- Supplementary material/
- Supplementary material/Figure S1-5/
- Supplementary material/Figure S1-5/Figure S1.tif
- Supplementary material/Figure S1-5/Figure S2.tif
- Supplementary material/Figure S1-5/Figure S3.tif
- Supplementary material/Figure S1-5/Figure S4.tif
- Supplementary material/Figure S1-5/Figure S5.tif
- Supplementary material/Figure S1-5/Supplementary Figure Legends.pdf
- Supplementary material/Table S1-7/
- Supplementary material/Table S1-7/Table S1  Sequence of the primer.xlsx
- Supplementary material/Table S1-7/Table S2  Sequencing data statistics table.xlsx
- Supplementary material/Table S1-7/Table S3  Assembly result evaluation and transcript length.xlsx
- Supplementary material/Table S1-7/Table S4  Database annotation statistics table.xlsx
- Supplementary material/Table S1-7/Table S5  Non-redundant set of olfactory candidate genes.xlsx
- Supplementary material/Table S1-7/Table S6  Single-copy orthologous gene table.xlsx
- Supplementary material/Table S1-7/Table S7  KaKs ratio information for species pairing combinations.xlsx
