# Supplementary material for: Comparative Transcriptomics of Olfactory Rosettes Reveals Expression Divergence and Adaptive Evolution in Herbivorous and Carnivorous Xenocyprididae Fishes
Source: Animals (Basel). 2025 Sep 19;15(18):2741. doi: 10.3390/ani15182741 (PMC12466535; doi:10.3390/ani15182741)
Supplement: Supplementary file 1 [file animals-15-02741-s001.zip › Supplementary material/Table S1-7/Table S1 Sequence of the primer.xlsx]

## Sheet: Sheet1
Table S1 Sequence of the primer
Gene	Primer sequence (5’——> 3’)
	F	R
or52k1-like	GGTCTGGCTCTGGATGGA	GTTCGGAGGGCTTAGGGT
calm2a	AATCCTACAGAGGCAGAGC	TAGCCATTTCCATCCTTATC
adcy3-like	GCAACACTTCGCTGATTT	AGCAGTCCTCCACCACCT
or6n1-like	CTGCTGGATTCTACCCTA	AGAACCCTCTGATTGGTC
or4d11-like	GTGGACAATTTCCCTTTA	CTAAGCAGGACAATGAGG
or13h1-like	AGCCAGCTCACATTCATT	GCACCCATAATATCACTCA
calm-like	CTGGCAGGTCTCCACTCT	CAGTTACACGATCAGGTGCT
β-actin	ACCCACACCGTGCCCATCTA	CGGACAATTTCTCTTTCGGCTG
The reaction mixture includes: 1 μL cDNA (60 ng/μL), 10 μL 2X Taq Plus Master Mix (Novazene, China), 0.8 μL of each forward and reverse primer (5 µM), and 7.4 μL ddH₂O. Amplification conditions are as follows: 95°C for 3 minutes; 95°C for 45 seconds, 55°C for 30 seconds, and 72°C for 1 minute.
