# Supplementary material for: Comparative Transcriptomics of Olfactory Rosettes Reveals Expression Divergence and Adaptive Evolution in Herbivorous and Carnivorous Xenocyprididae Fishes
Source: Animals (Basel). 2025 Sep 19;15(18):2741. doi: 10.3390/ani15182741 (PMC12466535; doi:10.3390/ani15182741)
Supplement: Supplementary file 1 [file animals-15-02741-s001.zip › Supplementary material/Table S1-7/Table S2 Sequencing data statistics table.xlsx]

## Sheet: Sheet1
Table S2 Sequencing data statistics table
Sample	Raw reads	Raw bases	Clean reads	Clean bases	Error rate(%)	Q20(%)	Q30(%)	GC content(%)	OD260/280	OD260/230	RQN
C.idella	44367066	6699426966	43892002	6543911348	0.0118	98.81	96.41	47.26	2.04	2.19	8.7
M. amblycephala	42688996	6446038396	42276044	6349312313	0.0122	98.57	95.67	43.8	1.99	2.27	7.4
C.alburnus	44838206	6770569106	44433602	6669549490	0.0123	98.53	95.54	43.84	1.98	2.29	8.6
E.bambusa	48208632	7279503432	47815848	7169959589	0.0123	98.54	95.59	43.81	1.99	2.29	8.5
Sample: Sample name; Raw reads: Total number of raw sequencing data entries (reads, representing sequencing reads, where one read corresponds to one entry); Raw bases: Total raw sequencing data volume (i.e., the number of raw reads multiplied by the read length); Clean reads: Total number of sequencing data entries after quality control; Clean bases: Total sequencing data volume after quality con…
