# Supplementary material for: Comparative Transcriptomics of Olfactory Rosettes Reveals Expression Divergence and Adaptive Evolution in Herbivorous and Carnivorous Xenocyprididae Fishes
Source: Animals (Basel). 2025 Sep 19;15(18):2741. doi: 10.3390/ani15182741 (PMC12466535; doi:10.3390/ani15182741)
Supplement: Supplementary file 1 [file animals-15-02741-s001.zip › Supplementary material/Table S1-7/Table S3 Assembly result evaluation and transcript length.xlsx]

## Sheet: Sheet1
Table S3 Assembly result evaluation and transcript length
Type		Sample
		C.idella	M. amblycephala	C.alburnus	E.bambusa
Total number		41791	40229	42405	41467
Total base		49775359	42673173	48524428	49840985
Largest length (bp)		17548	13293	15543	17446
Smallest length (bp)		201	201	201	201
Average length (bp)		1191.05	1060.76	1144.31	1201.94
N50 length (bp)		2204	1805	2037	2217
E90N50 length (bp)		2931	2531	2828	3001
Unigene length and number distribution	200~500	18025	16834	17782	17439
	501~1000	8547	9198	9391	8573
	1001~1500	4329	4646	4594	4343
	1501~2000	3100	3249	3243	3118
	2001~2500	2302	2323	2272	2306
	2501~3000	1607	1536	1671	1730
	3001~3500	1099	963	1107	1183
	3501~4000	805	559	740	812
	4001~4500	577	369	491	640
	>4500	1400	552	1114	1323
Clean reads		21946001	21138022	22216801	23907924
Mapped reads		18820298	16854812	18022909	20029324
Mapped ratio		0.8576	0.7974	0.8112	0.8378
GC percent (%)		45.08	42.7	43.19	43.24
TransRate score		0.46622	0.46064	0.47366	0.50963
BUSCO score		C:96.2%[S:92.8%;D:3.4%]	C:89.2%[S:85.5%;D:3.7%]	C:92.8%[S:89%;D:3.8%]	C:92.7%[S:89%;D:3.7%]
Note: Sample: Sample name; Total number: Number of unigene sequences assembled; Total base: Total number of bases in all assembled unigenes; Largest length: Length of the longest unigene assembled (bp); Smallest length: The shortest length of the assembled unigenes (bp); Average length: The average length of all assembled unigenes (bp); N50 length: Sort the assembled unigenes by length from longe…
