# Supplementary material for: Comparative Transcriptomics of Olfactory Rosettes Reveals Expression Divergence and Adaptive Evolution in Herbivorous and Carnivorous Xenocyprididae Fishes
Source: Animals (Basel). 2025 Sep 19;15(18):2741. doi: 10.3390/ani15182741 (PMC12466535; doi:10.3390/ani15182741)
Supplement: Supplementary file 1 [file animals-15-02741-s001.zip › Supplementary material/Table S1-7/Table S4 Database annotation statistics table.xlsx]

## Sheet: Sheet1
Table S4 Database annotation statistics table
Type	Sample
	C.idella	M.amblycephala	C.alburnus	E.bambusa
GO	19199	18540	19225	18763
KEGG	18490	18115	18685	18767
eggNOG	22914	22144	22944	22500
NR	26566	25465	26533	25624
Swiss-Prot	20558	19587	20355	20264
Pfam	19092	16950	18049	17817
Total anno	26672	25576	26653	25785
Note: Sample: Sample name; Type: Name of annotation database; GO, KEGG, eggNOG, NR, Swiss-Prot, Pfam: Number of unigenes annotated to the GO, KEGG, eggNOG, NR, Swiss-Prot, and Pfam databases, respectively; Total anno: Number of unigenes annotated to the database.
