# Supplementary material for: Comparative Transcriptomics of Olfactory Rosettes Reveals Expression Divergence and Adaptive Evolution in Herbivorous and Carnivorous Xenocyprididae Fishes
Source: Animals (Basel). 2025 Sep 19;15(18):2741. doi: 10.3390/ani15182741 (PMC12466535; doi:10.3390/ani15182741)
Supplement: Supplementary file 1 [file animals-15-02741-s001.zip › Supplementary material/Table S1-7/Table S5 Non-redundant set of olfactory candidate genes.xlsx]

## Sheet: Sheet1
Table S5 Non-redundant set of olfactory candidate genes
Species	Trinity main ID	Annotation	TPM
C. alburnus	TRINITY_DN6168_c1_g2	Beta-2 adrenergic receptor [Anabarilius grahami])	5.02
C. alburnus	TRINITY_DN450_c0_g1	Calmodulin-2 B [Anabarilius grahami])	236.15
C. alburnus	TRINITY_DN22300_c0_g1	LOW QUALITY PROTEIN: probable G-protein coupled receptor 63 [Megalobrama amblycephala])	10.28
C. alburnus	TRINITY_DN2886_c0_g1	LOW QUALITY PROTEIN: uncharacterized protein LOC125247649 [Megalobrama amblycephala])	11.5
C. alburnus	TRINITY_DN2886_c0_g2	LOW QUALITY PROTEIN: uncharacterized protein LOC125247649 [Megalobrama amblycephala])	1.99
C. alburnus	TRINITY_DN17276_c0_g1	Olfactory receptor 1361 [Anabarilius grahami])	5.43
C. alburnus	TRINITY_DN4266_c0_g1	alpha-2A adrenergic receptor [Megalobrama amblycephala])	9.92
C. alburnus	TRINITY_DN2599_c0_g1	anoctamin-2b isoform X3 [Megalobrama amblycephala])	13.33
C. alburnus	TRINITY_DN519_c0_g1	arrestin, beta 2b [Megalobrama amblycephala])	39.77
C. alburnus	TRINITY_DN4289_c0_g2	beta-adrenergic receptor kinase 2 [Megalobrama amblycephala])	6.33
C. alburnus	TRINITY_DN14223_c1_g1	cAMP-dependent protein kinase catalytic subunit alpha [Megalobrama amblycephala])	10.64
C. alburnus	TRINITY_DN22094_c1_g1	cGMP-dependent 3',5'-cyclic phosphodiesterase isoform X2 [Ctenopharyngodon idella])	5.69
C. alburnus	TRINITY_DN1764_c0_g1	calcium/calmodulin-dependent protein kinase (CaM kinase) II gamma 1 isoform X3 [Megalobrama amblycephala])	18.51
C. alburnus	TRINITY_DN12901_c0_g1	calcium/calmodulin-dependent protein kinase type II delta 1 chain isoform X7 [Ctenopharyngodon idella])	14.31
C. alburnus	TRINITY_DN3399_c0_g1	calcium/calmodulin-dependent protein kinase type II subunit gamma isoform X3 [Megalobrama amblycephala])	25.04
C. alburnus	TRINITY_DN471_c0_g2	calmodulin-alpha-like [Astyanax mexicanus])	202.93
C. alburnus	TRINITY_DN4987_c0_g2	cyclic nucleotide gated channel subunit alpha 2b isoform X1 [Rhinichthys klamathensis goyatoka])	17.18
C. alburnus	TRINITY_DN5476_c0_g1	cyclic nucleotide-gated cation channel alpha-3 isoform X3 [Megalobrama amblycephala])	4.97
C. alburnus	TRINITY_DN20952_c0_g3	cyclic nucleotide-gated cation channel alpha-4 isoform X1 [Ctenopharyngodon idella])	13.5
C. alburnus	TRINITY_DN1424_c0_g1	guanine nucleotide-binding protein G(I)/G(S)/G(O) subunit gamma-13b [Megalobrama amblycephala])	36.41
C. alburnus	TRINITY_DN1814_c0_g2	guanine nucleotide-binding protein G(I)/G(S)/G(O) subunit gamma-2 [Pimephales promelas])	4.19
C. alburnus	TRINITY_DN1675_c1_g1	guanine nucleotide-binding protein G(I)/G(S)/G(T) subunit beta-1 isoform X1 [Oncorhynchus gorbuscha])	142.62
C. alburnus	TRINITY_DN7374_c0_g1	leukotriene B4 receptor 1 [Megalobrama amblycephala])	3.33
C. alburnus	TRINITY_DN9059_c0_g1	lysophosphatidic acid receptor 3 [Megalobrama amblycephala])	29.37
C. alburnus	TRINITY_DN4073_c1_g1	neurocalcin-delta A isoform X1 [Danio rerio])	48.16
C. alburnus	TRINITY_DN3038_c0_g4	odorant receptor 114-1 isoform X2 [Megalobrama amblycephala])	6.92
C. alburnus	TRINITY_DN5350_c0_g1	odorant receptor 131-2-like [Megalobrama amblycephala])	14.54
C. alburnus	TRINITY_DN6604_c1_g1	olfactory receptor 1-like [Megalobrama amblycephala])	102.5
C. alburnus	TRINITY_DN6829_c0_g1	olfactory receptor 10A2-like [Megalobrama amblycephala])	34.21
C. alburnus	TRINITY_DN1059_c0_g1	olfactory receptor 146-like [Ctenopharyngodon idella])	18.47
C. alburnus	TRINITY_DN3393_c0_g1	olfactory receptor 1496-like [Megalobrama amblycephala])	29.03
C. alburnus	TRINITY_DN6210_c0_g1	olfactory receptor 2AT4-like [Megalobrama amblycephala])	8.58
C. alburnus	TRINITY_DN6652_c0_g1	olfactory receptor 2K2-like [Megalobrama amblycephala])	3.43
C. alburnus	TRINITY_DN7411_c0_g1	olfactory receptor 52A5 [Megalobrama amblycephala])	9.6
C. alburnus	TRINITY_DN7280_c1_g1	olfactory receptor 52D1-like [Megalobrama amblycephala])	31.81
C. alburnus	TRINITY_DN12208_c0_g1	olfactory receptor 52J3-like [Megalobrama amblycephala])	4.75
C. alburnus	TRINITY_DN7338_c0_g3	olfactory receptor 52K1-like [Megalobrama amblycephala])	4.65
C. alburnus	TRINITY_DN10660_c0_g1	olfactory receptor 52K2-like [Megalobrama amblycephala])	17.01
C. alburnus	TRINITY_DN4296_c0_g1	olfactory receptor 52Z1-like [Megalobrama amblycephala])	4.13
C. alburnus	TRINITY_DN12072_c0_g1	olfactory receptor 6N1-like [Megalobrama amblycephala])	15.56
C. alburnus	TRINITY_DN4220_c0_g1	olfactory receptor 6N1-like [Megalobrama amblycephala])	8.89
C. alburnus	TRINITY_DN853_c2_g1	protein kinase, cAMP-dependent, catalytic, beta a [Megalobrama amblycephala])	6.02
C. alburnus	TRINITY_DN5463_c0_g1	putative gustatory receptor clone PTE01 [Megalobrama amblycephala])	14.59
C. alburnus	TRINITY_DN9546_c0_g3	putative gustatory receptor clone PTE03 [Megalobrama amblycephala])	2.58
C. alburnus	TRINITY_DN853_c0_g2	regulator of G-protein signaling 2 [Megalobrama amblycephala])	78.28
C. alburnus	TRINITY_DN19216_c0_g1	sodium/calcium exchanger 2b isoform X2 [Megalobrama amblycephala])	1.18
C. idella	TRINITY_DN1463_c2_g1	G-protein coupled receptor 4 [Ctenopharyngodon idella])	4.75
C. idella	TRINITY_DN20201_c0_g1	LOW QUALITY PROTEIN: titin-like [Ctenopharyngodon idella])	9.87
C. idella	TRINITY_DN19036_c0_g1	PREDICTED: cAMP-dependent protein kinase catalytic subunit alpha-like [Sinocyclocheilus grahami])	19.35
C. idella	TRINITY_DN3611_c0_g1	PREDICTED: guanine nucleotide-binding protein G(I)/G(S)/G(T) subunit beta-1-like [Sinocyclocheilus grahami])	122.18
C. idella	TRINITY_DN1657_c0_g2	adenosine receptor A2b-like [Ctenopharyngodon idella])	5.24
C. idella	TRINITY_DN2417_c0_g1	adenylate cyclase type 3-like [Ctenopharyngodon idella])	23.52
C. idella	TRINITY_DN11279_c0_g1	adrenoceptor beta 2, surface a [Ctenopharyngodon idella])	6.11
C. idella	TRINITY_DN27469_c0_g1	alpha-2A adrenergic receptor [Ctenopharyngodon idella])	19.4
C. idella	TRINITY_DN1169_c0_g1	anoctamin-2b isoform X1 [Ctenopharyngodon idella])	26.43
C. idella	TRINITY_DN10339_c0_g1	arrestin, beta 2a isoform X3 [Ctenopharyngodon idella])	5.03
C. idella	TRINITY_DN3075_c1_g1	beta-adrenergic receptor kinase 2 [Ctenopharyngodon idella])	8.47
C. idella	TRINITY_DN17081_c0_g1	cGMP-dependent 3',5'-cyclic phosphodiesterase isoform X4 [Ctenopharyngodon idella])	14.27
C. idella	TRINITY_DN27002_c0_g1	calcium/calmodulin-dependent 3',5'-cyclic nucleotide phosphodiesterase 1A isoform X6 [Megalobrama amblycephala])	6.05
C. idella	TRINITY_DN391_c0_g2	calcium/calmodulin-dependent protein kinase (CaM kinase) II gamma 1 isoform X4 [Ctenopharyngodon idella])	35.12
C. idella	TRINITY_DN2538_c0_g5	calcium/calmodulin-dependent protein kinase type II delta 1 chain isoform X3 [Ctenopharyngodon idella])	10.66
C. idella	TRINITY_DN391_c0_g1	calcium/calmodulin-dependent protein kinase type II subunit gamma isoform X1 [Ctenopharyngodon idella])	41.5
C. idella	TRINITY_DN14837_c0_g2	calmodulin 3a (phosphorylase kinase, delta) isoform X1 [Ctenopharyngodon idella])	15.73
C. idella	TRINITY_DN1804_c0_g1	cyclic nucleotide gated channel subunit alpha 2b isoform X1 [Rhinichthys klamathensis goyatoka])	22.03
C. idella	TRINITY_DN3273_c0_g1	cyclic nucleotide-gated cation channel alpha-4 isoform X1 [Ctenopharyngodon idella])	21.07
C. idella	TRINITY_DN9262_c1_g1	cyclic nucleotide-gated channel cone photoreceptor subunit alpha [Ctenopharyngodon idella])	5.02
C. idella	TRINITY_DN3130_c0_g1	dopamine receptor D4b [Ctenopharyngodon idella])	7.99
C. idella	TRINITY_DN5694_c0_g1	dual specificity calcium/calmodulin-dependent 3',5'-cyclic nucleotide phosphodiesterase 1C isoform X1 [Ctenopharyngodon idella])	6.39
C. idella	TRINITY_DN23715_c0_g1	guanine nucleotide-binding protein G(I)/G(S)/G(O) subunit gamma-13-like [Carassius auratus])	13.29
C. idella	TRINITY_DN3880_c0_g1	guanine nucleotide-binding protein G(I)/G(S)/G(O) subunit gamma-7 isoform X1 [Pimephales promelas])	8.61
C. idella	TRINITY_DN7370_c1_g1	guanine nucleotide-binding protein G(olf) subunit alpha isoform X1 [Puntigrus tetrazona])	43.53
C. idella	TRINITY_DN4205_c0_g1	leukotriene B4 receptor 1 [Ctenopharyngodon idella])	4.3
C. idella	TRINITY_DN14773_c0_g1	lysophosphatidic acid receptor 3 [Ctenopharyngodon idella])	26.56
C. idella	TRINITY_DN17308_c0_g2	neurocalcin-delta A isoform X1 [Danio rerio])	17.7
C. idella	TRINITY_DN12959_c0_g1	odorant receptor 105-1 [Ctenopharyngodon idella])	12.13
C. idella	TRINITY_DN18116_c0_g4	odorant receptor 114-1 [Ctenopharyngodon idella])	3.82
C. idella	TRINITY_DN5974_c0_g2	olfactory receptor 13H1-like [Ctenopharyngodon idella])	16.82
C. idella	TRINITY_DN14024_c0_g2	olfactory receptor 146-like [Ctenopharyngodon idella])	5.28
C. idella	TRINITY_DN6569_c0_g1	olfactory receptor 1496-like [Ctenopharyngodon idella])	72.45
C. idella	TRINITY_DN6855_c0_g1	olfactory receptor 1500-like [Ctenopharyngodon idella])	11.5
C. idella	TRINITY_DN7769_c0_g1	olfactory receptor 1L4-like [Ctenopharyngodon idella])	13.73
C. idella	TRINITY_DN8814_c0_g1	olfactory receptor 52A5 [Ctenopharyngodon idella])	9.69
C. idella	TRINITY_DN2107_c0_g2	probable G-protein coupled receptor 63 [Ctenopharyngodon idella])	10.32
C. idella	TRINITY_DN5572_c0_g2	protein kinase, cAMP-dependent, catalytic, beta b [Ctenopharyngodon idella])	19.75
C. idella	TRINITY_DN11232_c1_g3	sphingosine 1-phosphate receptor 5b [Ctenopharyngodon idella])	4.3
E. bambusa	TRINITY_DN22597_c0_g1	5-hydroxytryptamine (serotonin) receptor 1A a [Ctenopharyngodon idella])	4.93
E. bambusa	TRINITY_DN6783_c0_g2	Calmodulin-2 B [Anabarilius grahami])	529.56
E. bambusa	TRINITY_DN4639_c0_g1	LOW QUALITY PROTEIN: probable G-protein coupled receptor 63 [Megalobrama amblycephala])	11.25
E. bambusa	TRINITY_DN6801_c0_g1	LOW QUALITY PROTEIN: uncharacterized protein LOC125247649 [Megalobrama amblycephala])	13.97
E. bambusa	TRINITY_DN1572_c0_g1	Olfactory receptor 51D1 [Anabarilius grahami])	10.12
E. bambusa	TRINITY_DN1338_c0_g2	PREDICTED: guanine nucleotide-binding protein G(I)/G(S)/G(T) subunit beta-1-like [Sinocyclocheilus grahami])	135.97
E. bambusa	TRINITY_DN15351_c0_g2	PREDICTED: sodium/calcium exchanger 3-like [Sinocyclocheilus grahami])	4.2
E. bambusa	TRINITY_DN6206_c0_g1	adenylate cyclase type 3-like [Ctenopharyngodon idella])	49.86
E. bambusa	TRINITY_DN5664_c0_g1	adrenoceptor beta 2, surface a [Ctenopharyngodon idella])	15.66
E. bambusa	TRINITY_DN18500_c0_g1	alpha-2A adrenergic receptor [Ctenopharyngodon idella])	14.18
E. bambusa	TRINITY_DN338_c0_g1	anoctamin-2b isoform X1 [Ctenopharyngodon idella])	42.5
E. bambusa	TRINITY_DN2452_c0_g1	arrestin, beta 2b [Megalobrama amblycephala])	28.56
E. bambusa	TRINITY_DN2369_c0_g2	beta-adrenergic receptor kinase 2 [Megalobrama amblycephala])	5.59
E. bambusa	TRINITY_DN1792_c0_g1	cAMP-dependent protein kinase catalytic subunit alpha [Anabarilius grahami])	12.28
E. bambusa	TRINITY_DN885_c0_g1	calcium/calmodulin-dependent protein kinase (CaM kinase) II gamma 1 isoform X3 [Triplophysa rosa])	27.51
E. bambusa	TRINITY_DN19377_c0_g2	calcium/calmodulin-dependent protein kinase type II delta 1 chain isoform X10 [Ctenopharyngodon idella])	17.1
E. bambusa	TRINITY_DN885_c0_g4	calcium/calmodulin-dependent protein kinase type II subunit gamma isoform X18 [Megalobrama amblycephala])	28.4
E. bambusa	TRINITY_DN2349_c0_g1	cyclic nucleotide gated channel subunit alpha 2b [Ctenopharyngodon idella])	18.22
E. bambusa	TRINITY_DN39_c2_g1	cyclic nucleotide-gated cation channel alpha-4 isoform X1 [Ctenopharyngodon idella])	32.68
E. bambusa	TRINITY_DN2025_c1_g2	cyclic nucleotide-gated channel cone photoreceptor subunit alpha [Ctenopharyngodon idella])	8.04
E. bambusa	TRINITY_DN651_c0_g2	dual specificity calcium/calmodulin-dependent 3',5'-cyclic nucleotide phosphodiesterase 1A isoform X3 [Ctenopharyngodon idella])	18.56
E. bambusa	TRINITY_DN651_c0_g5	dual specificity calcium/calmodulin-dependent 3',5'-cyclic nucleotide phosphodiesterase 1A isoform X9 [Ctenopharyngodon idella])	11.58
E. bambusa	TRINITY_DN16102_c0_g2	guanine nucleotide-binding protein G(I)/G(S)/G(O) subunit gamma-13-like [Carassius auratus])	5.97
E. bambusa	TRINITY_DN673_c0_g1	guanine nucleotide-binding protein G(I)/G(S)/G(O) subunit gamma-13b isoform X1 [Scophthalmus maximus])	77.62
E. bambusa	TRINITY_DN11927_c0_g1	guanine nucleotide-binding protein G(I)/G(S)/G(O) subunit gamma-2 [Pimephales promelas])	3.68
E. bambusa	TRINITY_DN6673_c0_g1	hypothetical protein G5714_014813 [Onychostoma macrolepis])	6.06
E. bambusa	TRINITY_DN13456_c0_g1	lysophosphatidic acid receptor 3 [Ctenopharyngodon idella])	31.14
E. bambusa	TRINITY_DN674_c0_g2	neurocalcin-delta A isoform X1 [Danio rerio])	12.06
E. bambusa	TRINITY_DN2670_c0_g1	odorant receptor 105-1 [Megalobrama amblycephala])	9.78
E. bambusa	TRINITY_DN11035_c0_g1	odorant receptor 117-1 [Megalobrama amblycephala])	11.12
E. bambusa	TRINITY_DN5426_c0_g1	odorant receptor 131-2-like [Megalobrama amblycephala])	9.78
E. bambusa	TRINITY_DN3141_c0_g1	olfactory receptor 1-like [Ctenopharyngodon idella])	24.9
E. bambusa	TRINITY_DN2204_c0_g1	olfactory receptor 10A2-like [Megalobrama amblycephala])	27
E. bambusa	TRINITY_DN4167_c0_g1	olfactory receptor 142-like [Ctenopharyngodon idella])	23.52
E. bambusa	TRINITY_DN25884_c0_g1	olfactory receptor 146-like [Ctenopharyngodon idella])	9.59
E. bambusa	TRINITY_DN6712_c0_g1	olfactory receptor 146-like [Megalobrama amblycephala])	31.98
E. bambusa	TRINITY_DN15079_c0_g2	olfactory receptor 1468-like [Ctenopharyngodon idella])	10.17
E. bambusa	TRINITY_DN5164_c0_g2	olfactory receptor 1496-like [Megalobrama amblycephala])	77.53
E. bambusa	TRINITY_DN2670_c0_g3	olfactory receptor 2AT4-like [Ctenopharyngodon idella])	12.57
E. bambusa	TRINITY_DN6317_c0_g1	olfactory receptor 51I2-like isoform X1 [Megalobrama amblycephala])	7.29
E. bambusa	TRINITY_DN630_c0_g1	olfactory receptor 52A5 [Ctenopharyngodon idella])	11.76
E. bambusa	TRINITY_DN3384_c0_g3	olfactory receptor 52E4-like [Ctenopharyngodon idella])	17.42
E. bambusa	TRINITY_DN14204_c0_g2	olfactory receptor 52K1-like [Ctenopharyngodon idella])	12.63
E. bambusa	TRINITY_DN25140_c0_g1	olfactory receptor 52K1-like [Ctenopharyngodon idella])	5.64
E. bambusa	TRINITY_DN2872_c0_g1	olfactory receptor 52N2-like [Megalobrama amblycephala])	99.67
E. bambusa	TRINITY_DN5429_c0_g2	olfactory receptor 52Z1-like [Megalobrama amblycephala])	5.9
E. bambusa	TRINITY_DN4155_c0_g1	putative gustatory receptor clone PTE03 [Ctenopharyngodon idella])	12.4
E. bambusa	TRINITY_DN11219_c0_g2	sodium/calcium exchanger 2a isoform X6 [Ctenopharyngodon idella])	6.52
M. amblycephala	TRINITY_DN388_c1_g1	LOW QUALITY PROTEIN: probable G-protein coupled receptor 63 [Megalobrama amblycephala])	16.7
M. amblycephala	TRINITY_DN1841_c0_g1	PREDICTED: cAMP-dependent protein kinase catalytic subunit alpha-like [Sinocyclocheilus grahami])	3.98
M. amblycephala	TRINITY_DN4347_c0_g1	alpha-2A adrenergic receptor [Megalobrama amblycephala])	15.37
M. amblycephala	TRINITY_DN7687_c0_g1	anoctamin-2b isoform X3 [Megalobrama amblycephala])	10.92
M. amblycephala	TRINITY_DN10840_c1_g2	arrestin, beta 2a isoform X3 [Megalobrama amblycephala])	7.73
M. amblycephala	TRINITY_DN4447_c0_g2	calcium/calmodulin-dependent 3',5'-cyclic nucleotide phosphodiesterase 1A isoform X2 [Megalobrama amblycephala])	2.98
M. amblycephala	TRINITY_DN5317_c0_g3	calcium/calmodulin-dependent protein kinase (CaM kinase) II gamma 1 isoform X9 [Megalobrama amblycephala])	15.77
M. amblycephala	TRINITY_DN5317_c0_g1	calcium/calmodulin-dependent protein kinase type II delta chain isoform X5 [Megalobrama amblycephala])	20.37
M. amblycephala	TRINITY_DN9512_c0_g1	cyclic nucleotide gated channel subunit alpha 2b [Megalobrama amblycephala])	15.41
M. amblycephala	TRINITY_DN875_c0_g1	cyclic nucleotide-gated cation channel alpha-4 isoform X1 [Megalobrama amblycephala])	9.85
M. amblycephala	TRINITY_DN9106_c0_g2	guanine nucleotide-binding protein G(I)/G(S)/G(O) subunit gamma-13b [Megalobrama amblycephala])	38.45
M. amblycephala	TRINITY_DN6817_c0_g1	guanine nucleotide-binding protein G(I)/G(S)/G(O) subunit gamma-2 [Pimephales promelas])	7.91
M. amblycephala	TRINITY_DN1509_c0_g1	guanine nucleotide-binding protein G(I)/G(S)/G(T) subunit beta-1 isoform X1 [Oncorhynchus gorbuscha])	49.83
M. amblycephala	TRINITY_DN1540_c0_g1	guanine nucleotide-binding protein G(olf) subunit alpha isoform X2 [Megalobrama amblycephala])	10.65
M. amblycephala	TRINITY_DN5395_c1_g1	hypothetical protein DNTS_030446 [Danionella translucida])	11.67
M. amblycephala	TRINITY_DN10148_c0_g1	lysophosphatidic acid receptor 3 [Megalobrama amblycephala])	23.68
M. amblycephala	TRINITY_DN2820_c0_g2	neurocalcin-delta A isoform X1 [Danio rerio])	16.51
M. amblycephala	TRINITY_DN16311_c0_g2	odorant receptor 103-1 [Megalobrama amblycephala])	7.29
M. amblycephala	TRINITY_DN7447_c1_g2	odorant receptor 114-1 isoform X2 [Megalobrama amblycephala])	6.84
M. amblycephala	TRINITY_DN419_c0_g1	olfactory receptor 1-like [Megalobrama amblycephala])	40.38
M. amblycephala	TRINITY_DN13115_c0_g1	olfactory receptor 142-like [Megalobrama amblycephala])	3.89
M. amblycephala	TRINITY_DN14764_c0_g2	olfactory receptor 146-like [Megalobrama amblycephala])	4.39
M. amblycephala	TRINITY_DN4132_c0_g1	olfactory receptor 1496-like [Megalobrama amblycephala])	53.36
M. amblycephala	TRINITY_DN6610_c0_g1	olfactory receptor 1500-like [Megalobrama amblycephala])	6.29
M. amblycephala	TRINITY_DN26339_c0_g1	olfactory receptor 2K2-like [Megalobrama amblycephala])	4.1
M. amblycephala	TRINITY_DN11249_c0_g1	olfactory receptor 49-like [Megalobrama amblycephala])	17.56
M. amblycephala	TRINITY_DN21194_c0_g1	olfactory receptor 51I2-like isoform X1 [Megalobrama amblycephala])	7.63
M. amblycephala	TRINITY_DN22498_c1_g1	olfactory receptor 52A5 [Megalobrama amblycephala])	6.55
M. amblycephala	TRINITY_DN10899_c0_g1	olfactory receptor 52J3-like [Megalobrama amblycephala])	12.7
M. amblycephala	TRINITY_DN2615_c0_g1	olfactory receptor 52K2-like isoform X1 [Megalobrama amblycephala])	27.67
M. amblycephala	TRINITY_DN7496_c0_g1	olfactory receptor 52N2-like [Megalobrama amblycephala])	32.33
M. amblycephala	TRINITY_DN9986_c0_g1	olfactory receptor 52Z1-like [Megalobrama amblycephala])	5.85
M. amblycephala	TRINITY_DN7482_c0_g1	putative gustatory receptor clone PTE03 [Megalobrama amblycephala])	18.1
M. amblycephala	TRINITY_DN7482_c0_g2	putative gustatory receptor clone PTE03 [Megalobrama amblycephala])	4.78
M. amblycephala	TRINITY_DN3600_c0_g2	sphingosine 1-phosphate receptor 2 [Megalobrama amblycephala])	25.42
M. amblycephala	TRINITY_DN2656_c0_g1	unnamed protein product [Oncorhynchus mykiss])	527.5
