# Supplementary material for: Comparative Transcriptomics of Olfactory Rosettes Reveals Expression Divergence and Adaptive Evolution in Herbivorous and Carnivorous Xenocyprididae Fishes
Source: Animals (Basel). 2025 Sep 19;15(18):2741. doi: 10.3390/ani15182741 (PMC12466535; doi:10.3390/ani15182741)
Supplement: Supplementary file 1 [file animals-15-02741-s001.zip › Supplementary material/Table S1-7/Table S6 Single-copy orthologous gene table.xlsx]

## Sheet: Sheet1
Table S6 Single-copy orthologous gene table
Orthogroup	C. alburnus	C. idella	E.bambusa	M. amblycephala
OG0007561	TRINITY_DN6814_c0_g1	TRINITY_DN8159_c0_g1	TRINITY_DN5540_c0_g1	TRINITY_DN15986_c0_g1
OG0007562	TRINITY_DN2125_c0_g1	TRINITY_DN518_c0_g1	TRINITY_DN379_c1_g2	TRINITY_DN2739_c0_g1
OG0007563	TRINITY_DN1426_c1_g2	TRINITY_DN11768_c0_g1	TRINITY_DN1185_c1_g1	TRINITY_DN984_c1_g4
OG0007564	TRINITY_DN27145_c0_g1	TRINITY_DN4220_c0_g1	TRINITY_DN5524_c0_g1	TRINITY_DN23840_c0_g1
OG0007565	TRINITY_DN25199_c0_g1	TRINITY_DN4992_c0_g1	TRINITY_DN24259_c0_g1	TRINITY_DN25631_c0_g1
OG0007566	TRINITY_DN1653_c0_g1	TRINITY_DN10162_c0_g1	TRINITY_DN26089_c0_g1	TRINITY_DN10997_c0_g1
OG0007567	TRINITY_DN1438_c0_g1	TRINITY_DN75_c0_g1	TRINITY_DN1623_c0_g1	TRINITY_DN2806_c0_g1
OG0007568	TRINITY_DN20087_c0_g1	TRINITY_DN4205_c0_g2	TRINITY_DN1586_c0_g1	TRINITY_DN4883_c0_g1
OG0007569	TRINITY_DN693_c1_g1	TRINITY_DN5509_c0_g1	TRINITY_DN1846_c1_g2	TRINITY_DN7198_c1_g1
OG0007570	TRINITY_DN6835_c0_g1	TRINITY_DN13554_c0_g1	TRINITY_DN11224_c0_g1	TRINITY_DN19003_c0_g1
OG0007571	TRINITY_DN12278_c0_g1	TRINITY_DN4135_c0_g2	TRINITY_DN5318_c0_g1	TRINITY_DN23306_c0_g1
OG0007572	TRINITY_DN28309_c0_g1	TRINITY_DN2099_c0_g1	TRINITY_DN8340_c0_g2	TRINITY_DN3405_c0_g1
OG0007573	TRINITY_DN4477_c2_g1	TRINITY_DN12571_c0_g2	TRINITY_DN11711_c0_g3	TRINITY_DN22557_c1_g1
OG0007575	TRINITY_DN2493_c0_g1	TRINITY_DN25717_c0_g1	TRINITY_DN7045_c0_g1	TRINITY_DN5017_c0_g1
OG0007576	TRINITY_DN26908_c0_g1	TRINITY_DN2678_c0_g1	TRINITY_DN4061_c0_g1	TRINITY_DN1730_c0_g3
OG0007577	TRINITY_DN956_c0_g1	TRINITY_DN23324_c0_g1	TRINITY_DN6970_c0_g2	TRINITY_DN438_c0_g1
OG0007578	TRINITY_DN20310_c0_g1	TRINITY_DN21876_c0_g1	TRINITY_DN13291_c0_g4	TRINITY_DN19502_c0_g1
OG0007579	TRINITY_DN1531_c0_g1	TRINITY_DN3292_c0_g1	TRINITY_DN1753_c0_g1	TRINITY_DN8265_c0_g1
OG0007580	TRINITY_DN9906_c0_g2	TRINITY_DN1124_c0_g1	TRINITY_DN4453_c0_g3	TRINITY_DN4176_c0_g2
OG0007581	TRINITY_DN2208_c0_g1	TRINITY_DN10551_c0_g1	TRINITY_DN25031_c0_g1	TRINITY_DN1861_c0_g1
OG0007582	TRINITY_DN2743_c0_g2	TRINITY_DN72_c0_g1	TRINITY_DN217_c0_g1	TRINITY_DN364_c0_g1
OG0007583	TRINITY_DN2192_c0_g4	TRINITY_DN25572_c0_g1	TRINITY_DN15948_c0_g4	TRINITY_DN8719_c0_g2
OG0007584	TRINITY_DN3108_c0_g1	TRINITY_DN705_c0_g1	TRINITY_DN3953_c0_g1	TRINITY_DN1612_c0_g1
OG0007585	TRINITY_DN8281_c0_g1	TRINITY_DN3151_c0_g1	TRINITY_DN4869_c0_g1	TRINITY_DN17324_c0_g1
OG0007586	TRINITY_DN2277_c0_g1	TRINITY_DN1181_c0_g1	TRINITY_DN3510_c0_g1	TRINITY_DN4417_c0_g3
OG0007587	TRINITY_DN17835_c0_g1	TRINITY_DN12586_c0_g1	TRINITY_DN15915_c0_g1	TRINITY_DN4593_c0_g1
OG0007588	TRINITY_DN2065_c0_g2	TRINITY_DN4008_c0_g1	TRINITY_DN1167_c0_g1	TRINITY_DN3998_c0_g1
OG0007590	TRINITY_DN27061_c0_g1	TRINITY_DN14158_c0_g1	TRINITY_DN13557_c0_g1	TRINITY_DN11039_c0_g1
OG0007591	TRINITY_DN4424_c0_g1	TRINITY_DN13377_c0_g2	TRINITY_DN5920_c0_g1	TRINITY_DN21521_c0_g1
OG0007592	TRINITY_DN10941_c0_g1	TRINITY_DN11569_c0_g1	TRINITY_DN8200_c0_g2	TRINITY_DN5923_c0_g1
OG0007593	TRINITY_DN1123_c0_g1	TRINITY_DN150_c1_g1	TRINITY_DN69_c0_g1	TRINITY_DN229_c0_g1
OG0007594	TRINITY_DN9498_c0_g2	TRINITY_DN49_c0_g1	TRINITY_DN3275_c0_g2	TRINITY_DN366_c0_g1
OG0007595	TRINITY_DN20222_c0_g1	TRINITY_DN11503_c0_g2	TRINITY_DN410_c0_g1	TRINITY_DN9807_c2_g1
OG0007596	TRINITY_DN27774_c0_g1	TRINITY_DN991_c0_g1	TRINITY_DN13573_c0_g1	TRINITY_DN17395_c0_g1
OG0007597	TRINITY_DN2961_c0_g1	TRINITY_DN20930_c0_g1	TRINITY_DN760_c3_g1	TRINITY_DN11461_c0_g1
OG0007598	TRINITY_DN6785_c0_g1	TRINITY_DN499_c0_g1	TRINITY_DN2150_c0_g1	TRINITY_DN531_c0_g1
OG0007599	TRINITY_DN26306_c0_g1	TRINITY_DN20990_c0_g2	TRINITY_DN138_c0_g2	TRINITY_DN5054_c0_g1
OG0007600	TRINITY_DN10312_c0_g1	TRINITY_DN12697_c0_g1	TRINITY_DN3362_c1_g1	TRINITY_DN3125_c0_g9
OG0007601	TRINITY_DN3206_c0_g2	TRINITY_DN8362_c0_g1	TRINITY_DN3908_c0_g3	TRINITY_DN5797_c0_g1
OG0007602	TRINITY_DN21660_c0_g1	TRINITY_DN12555_c0_g1	TRINITY_DN22221_c0_g1	TRINITY_DN3340_c0_g1
OG0007603	TRINITY_DN8676_c0_g1	TRINITY_DN19397_c0_g1	TRINITY_DN11897_c0_g1	TRINITY_DN16089_c0_g1
OG0007604	TRINITY_DN26363_c0_g1	TRINITY_DN3249_c0_g1	TRINITY_DN23388_c0_g1	TRINITY_DN22940_c0_g1
OG0007605	TRINITY_DN3946_c0_g1	TRINITY_DN358_c0_g4	TRINITY_DN660_c0_g3	TRINITY_DN1169_c0_g1
OG0007606	TRINITY_DN20418_c0_g3	TRINITY_DN27471_c0_g1	TRINITY_DN257_c1_g2	TRINITY_DN19476_c0_g1
OG0007607	TRINITY_DN13904_c0_g2	TRINITY_DN1847_c0_g1	TRINITY_DN15353_c0_g3	TRINITY_DN3_c2_g1
OG0007608	TRINITY_DN4877_c0_g1	TRINITY_DN6954_c0_g1	TRINITY_DN15133_c0_g1	TRINITY_DN387_c0_g5
OG0007609	TRINITY_DN1236_c0_g1	TRINITY_DN6107_c0_g1	TRINITY_DN752_c0_g1	TRINITY_DN594_c0_g1
OG0007610	TRINITY_DN2860_c0_g1	TRINITY_DN4922_c0_g1	TRINITY_DN12765_c0_g1	TRINITY_DN10469_c0_g1
OG0007611	TRINITY_DN7935_c0_g1	TRINITY_DN5534_c0_g1	TRINITY_DN12686_c0_g1	TRINITY_DN5118_c0_g1
OG0007612	TRINITY_DN6765_c0_g1	TRINITY_DN3752_c0_g1	TRINITY_DN6620_c0_g1	TRINITY_DN3083_c0_g1
OG0007613	TRINITY_DN4893_c0_g1	TRINITY_DN368_c0_g2	TRINITY_DN21837_c0_g1	TRINITY_DN2103_c0_g1
OG0007614	TRINITY_DN2003_c0_g2	TRINITY_DN2002_c0_g1	TRINITY_DN920_c0_g1	TRINITY_DN4986_c0_g1
OG0007615	TRINITY_DN3785_c2_g1	TRINITY_DN16053_c0_g1	TRINITY_DN3307_c2_g3	TRINITY_DN22945_c0_g1
OG0007616	TRINITY_DN3969_c0_g1	TRINITY_DN5917_c0_g1	TRINITY_DN5304_c0_g1	TRINITY_DN21518_c0_g1
OG0007618	TRINITY_DN14684_c0_g3	TRINITY_DN10586_c0_g1	TRINITY_DN7686_c0_g4	TRINITY_DN17284_c0_g1
OG0007619	TRINITY_DN37_c0_g3	TRINITY_DN6753_c0_g2	TRINITY_DN111_c2_g4	TRINITY_DN637_c0_g2
OG0007620	TRINITY_DN4767_c0_g1	TRINITY_DN21545_c0_g2	TRINITY_DN17095_c0_g2	TRINITY_DN3120_c0_g1
OG0007621	TRINITY_DN23529_c0_g1	TRINITY_DN15980_c1_g1	TRINITY_DN2503_c2_g1	TRINITY_DN3019_c0_g1
OG0007622	TRINITY_DN251_c2_g1	TRINITY_DN2725_c0_g2	TRINITY_DN1812_c3_g1	TRINITY_DN2740_c0_g1
OG0007623	TRINITY_DN3392_c0_g1	TRINITY_DN9345_c0_g1	TRINITY_DN16296_c0_g3	TRINITY_DN14665_c0_g1
OG0007624	TRINITY_DN425_c0_g1	TRINITY_DN1719_c0_g1	TRINITY_DN3921_c0_g2	TRINITY_DN689_c0_g1
OG0007625	TRINITY_DN3567_c0_g1	TRINITY_DN1598_c0_g1	TRINITY_DN5451_c0_g1	TRINITY_DN663_c0_g1
OG0007626	TRINITY_DN14195_c0_g5	TRINITY_DN1546_c0_g1	TRINITY_DN1812_c0_g2	TRINITY_DN3760_c0_g1
OG0007627	TRINITY_DN3428_c0_g1	TRINITY_DN16848_c0_g1	TRINITY_DN1418_c0_g1	TRINITY_DN2046_c0_g1
OG0007628	TRINITY_DN19926_c0_g5	TRINITY_DN14253_c0_g2	TRINITY_DN5701_c0_g2	TRINITY_DN6463_c0_g1
OG0007629	TRINITY_DN2262_c0_g1	TRINITY_DN7450_c0_g2	TRINITY_DN474_c0_g1	TRINITY_DN101_c0_g1
OG0007630	TRINITY_DN3882_c0_g1	TRINITY_DN18508_c0_g1	TRINITY_DN14809_c0_g1	TRINITY_DN1921_c0_g1
OG0007631	TRINITY_DN23736_c0_g3	TRINITY_DN6094_c0_g1	TRINITY_DN840_c0_g2	TRINITY_DN1311_c0_g2
OG0007632	TRINITY_DN8552_c0_g1	TRINITY_DN6581_c0_g1	TRINITY_DN1078_c0_g2	TRINITY_DN1626_c1_g1
OG0007633	TRINITY_DN13292_c0_g1	TRINITY_DN8967_c0_g1	TRINITY_DN188_c1_g2	TRINITY_DN4991_c0_g1
OG0007634	TRINITY_DN15016_c0_g2	TRINITY_DN20360_c0_g4	TRINITY_DN13460_c0_g5	TRINITY_DN313_c0_g1
OG0007635	TRINITY_DN28310_c0_g1	TRINITY_DN16071_c0_g1	TRINITY_DN6955_c0_g1	TRINITY_DN24605_c0_g1
OG0007636	TRINITY_DN11836_c0_g2	TRINITY_DN10014_c0_g1	TRINITY_DN5349_c0_g2	TRINITY_DN2270_c0_g1
OG0007639	TRINITY_DN8801_c0_g1	TRINITY_DN11839_c0_g1	TRINITY_DN9155_c0_g1	TRINITY_DN16730_c0_g1
OG0007640	TRINITY_DN3016_c0_g1	TRINITY_DN886_c2_g1	TRINITY_DN10200_c0_g1	TRINITY_DN13227_c1_g2
OG0007641	TRINITY_DN1280_c0_g1	TRINITY_DN15937_c0_g2	TRINITY_DN138_c0_g3	TRINITY_DN4584_c0_g3
OG0007642	TRINITY_DN28426_c0_g1	TRINITY_DN7381_c0_g1	TRINITY_DN5369_c0_g6	TRINITY_DN3719_c0_g2
OG0007643	TRINITY_DN7987_c1_g1	TRINITY_DN3793_c1_g2	TRINITY_DN705_c0_g1	TRINITY_DN1866_c0_g2
OG0007644	TRINITY_DN2813_c0_g1	TRINITY_DN21843_c0_g3	TRINITY_DN23097_c0_g1	TRINITY_DN1039_c0_g1
OG0007646	TRINITY_DN16249_c0_g1	TRINITY_DN23769_c0_g1	TRINITY_DN24306_c0_g1	TRINITY_DN27492_c0_g1
OG0007647	TRINITY_DN5709_c0_g1	TRINITY_DN22898_c0_g1	TRINITY_DN12934_c0_g1	TRINITY_DN4117_c0_g1
OG0007648	TRINITY_DN9842_c0_g1	TRINITY_DN1011_c0_g1	TRINITY_DN208_c2_g1	TRINITY_DN1457_c0_g3
OG0007649	TRINITY_DN4609_c0_g1	TRINITY_DN9001_c0_g4	TRINITY_DN3353_c0_g1	TRINITY_DN13848_c0_g2
OG0007650	TRINITY_DN7353_c0_g2	TRINITY_DN6465_c0_g1	TRINITY_DN6566_c0_g1	TRINITY_DN4971_c0_g1
OG0007651	TRINITY_DN4134_c0_g1	TRINITY_DN2880_c0_g1	TRINITY_DN1441_c0_g1	TRINITY_DN3339_c0_g1
OG0007652	TRINITY_DN34_c0_g1	TRINITY_DN552_c0_g1	TRINITY_DN80_c0_g1	TRINITY_DN11_c0_g1
OG0007653	TRINITY_DN8088_c0_g1	TRINITY_DN10203_c0_g1	TRINITY_DN7118_c0_g1	TRINITY_DN17820_c0_g1
OG0007655	TRINITY_DN17514_c0_g1	TRINITY_DN4785_c0_g1	TRINITY_DN6495_c0_g2	TRINITY_DN2343_c0_g1
OG0007657	TRINITY_DN8216_c0_g1	TRINITY_DN4420_c0_g1	TRINITY_DN4833_c0_g1	TRINITY_DN22663_c0_g1
OG0007658	TRINITY_DN25016_c0_g2	TRINITY_DN9249_c0_g2	TRINITY_DN25920_c0_g1	TRINITY_DN8920_c0_g2
OG0007659	TRINITY_DN3842_c0_g1	TRINITY_DN6751_c0_g1	TRINITY_DN1122_c0_g1	TRINITY_DN4848_c0_g1
OG0007660	TRINITY_DN10590_c0_g2	TRINITY_DN3734_c0_g3	TRINITY_DN7965_c0_g1	TRINITY_DN12491_c0_g2
OG0007661	TRINITY_DN11123_c0_g1	TRINITY_DN7576_c0_g2	TRINITY_DN10561_c0_g1	TRINITY_DN4795_c0_g2
OG0007662	TRINITY_DN219_c0_g1	TRINITY_DN689_c0_g1	TRINITY_DN4759_c0_g1	TRINITY_DN36_c0_g1
OG0007663	TRINITY_DN6340_c0_g1	TRINITY_DN1285_c0_g2	TRINITY_DN1444_c0_g1	TRINITY_DN9228_c0_g1
OG0007664	TRINITY_DN25669_c0_g1	TRINITY_DN9220_c0_g1	TRINITY_DN25943_c0_g1	TRINITY_DN25732_c0_g1
OG0007665	TRINITY_DN11321_c0_g2	TRINITY_DN4851_c0_g1	TRINITY_DN3826_c0_g1	TRINITY_DN1229_c0_g1
OG0007666	TRINITY_DN2776_c0_g1	TRINITY_DN7782_c1_g1	TRINITY_DN5961_c0_g1	TRINITY_DN7538_c0_g1
OG0007667	TRINITY_DN3479_c0_g1	TRINITY_DN3796_c0_g1	TRINITY_DN13023_c0_g1	TRINITY_DN18115_c0_g1
OG0007668	TRINITY_DN11817_c0_g1	TRINITY_DN14758_c0_g1	TRINITY_DN2523_c0_g1	TRINITY_DN6641_c0_g1
OG0007669	TRINITY_DN21378_c0_g1	TRINITY_DN16813_c0_g1	TRINITY_DN26292_c0_g1	TRINITY_DN26622_c0_g1
OG0007670	TRINITY_DN783_c1_g1	TRINITY_DN9467_c0_g1	TRINITY_DN2385_c0_g1	TRINITY_DN9959_c0_g1
OG0007671	TRINITY_DN1363_c0_g1	TRINITY_DN13637_c0_g1	TRINITY_DN23115_c0_g1	TRINITY_DN1801_c0_g2
OG0007672	TRINITY_DN743_c0_g1	TRINITY_DN5284_c0_g1	TRINITY_DN3147_c0_g2	TRINITY_DN289_c0_g1
OG0007673	TRINITY_DN28388_c0_g1	TRINITY_DN8999_c0_g1	TRINITY_DN833_c0_g1	TRINITY_DN27293_c0_g1
OG0007674	TRINITY_DN7694_c0_g1	TRINITY_DN5617_c0_g3	TRINITY_DN3193_c0_g1	TRINITY_DN960_c1_g1
OG0007675	TRINITY_DN25221_c0_g1	TRINITY_DN6298_c0_g1	TRINITY_DN3007_c0_g2	TRINITY_DN10524_c0_g1
OG0007676	TRINITY_DN5235_c0_g1	TRINITY_DN14126_c0_g1	TRINITY_DN11447_c0_g3	TRINITY_DN12089_c0_g1
OG0007677	TRINITY_DN14915_c0_g1	TRINITY_DN27614_c0_g1	TRINITY_DN2350_c0_g1	TRINITY_DN3745_c0_g1
OG0007678	TRINITY_DN9484_c1_g3	TRINITY_DN6093_c0_g2	TRINITY_DN17242_c0_g2	TRINITY_DN510_c0_g1
OG0007679	TRINITY_DN3906_c0_g1	TRINITY_DN2125_c0_g1	TRINITY_DN1478_c0_g1	TRINITY_DN805_c0_g1
OG0007680	TRINITY_DN3869_c0_g1	TRINITY_DN2651_c1_g2	TRINITY_DN304_c0_g1	TRINITY_DN2095_c0_g1
OG0007681	TRINITY_DN2825_c0_g2	TRINITY_DN27564_c0_g1	TRINITY_DN1780_c0_g1	TRINITY_DN4259_c0_g2
OG0007682	TRINITY_DN6396_c0_g1	TRINITY_DN18641_c0_g1	TRINITY_DN20577_c0_g1	TRINITY_DN8155_c0_g1
OG0007683	TRINITY_DN20751_c0_g1	TRINITY_DN3751_c0_g1	TRINITY_DN1309_c0_g1	TRINITY_DN25480_c0_g1
OG0007686	TRINITY_DN15531_c1_g1	TRINITY_DN7152_c0_g1	TRINITY_DN23496_c0_g1	TRINITY_DN18304_c0_g1
OG0007688	TRINITY_DN25444_c0_g1	TRINITY_DN24956_c0_g1	TRINITY_DN4467_c0_g1	TRINITY_DN26325_c0_g1
OG0007689	TRINITY_DN17655_c0_g1	TRINITY_DN1423_c0_g1	TRINITY_DN1527_c0_g1	TRINITY_DN26743_c0_g1
OG0007690	TRINITY_DN457_c0_g1	TRINITY_DN1054_c0_g1	TRINITY_DN9702_c0_g2	TRINITY_DN5047_c0_g1
OG0007691	TRINITY_DN4076_c0_g1	TRINITY_DN9273_c0_g1	TRINITY_DN4311_c0_g1	TRINITY_DN521_c0_g1
OG0007693	TRINITY_DN2177_c0_g2	TRINITY_DN24835_c0_g1	TRINITY_DN489_c0_g1	TRINITY_DN17305_c0_g1
OG0007694	TRINITY_DN22402_c0_g1	TRINITY_DN5966_c0_g1	TRINITY_DN7652_c0_g1	TRINITY_DN6600_c0_g1
OG0007695	TRINITY_DN1211_c0_g2	TRINITY_DN7882_c0_g2	TRINITY_DN13583_c0_g2	TRINITY_DN4682_c0_g1
OG0007696	TRINITY_DN750_c0_g2	TRINITY_DN6274_c0_g1	TRINITY_DN0_c0_g1	TRINITY_DN1548_c0_g1
OG0007697	TRINITY_DN10552_c0_g1	TRINITY_DN1812_c0_g1	TRINITY_DN3490_c1_g1	TRINITY_DN390_c0_g1
OG0007698	TRINITY_DN4675_c0_g1	TRINITY_DN8581_c0_g1	TRINITY_DN744_c0_g1	TRINITY_DN1860_c0_g1
OG0007699	TRINITY_DN18263_c0_g1	TRINITY_DN4412_c0_g1	TRINITY_DN687_c0_g2	TRINITY_DN2325_c0_g1
OG0007700	TRINITY_DN5532_c0_g1	TRINITY_DN1963_c0_g1	TRINITY_DN4420_c0_g1	TRINITY_DN27363_c0_g1
OG0007701	TRINITY_DN716_c0_g1	TRINITY_DN3581_c0_g1	TRINITY_DN23083_c0_g1	TRINITY_DN2362_c0_g1
OG0007703	TRINITY_DN5245_c0_g1	TRINITY_DN13546_c0_g1	TRINITY_DN907_c0_g1	TRINITY_DN9266_c0_g1
OG0007704	TRINITY_DN8758_c0_g1	TRINITY_DN13389_c0_g1	TRINITY_DN6897_c0_g1	TRINITY_DN13245_c0_g1
OG0007705	TRINITY_DN7882_c0_g1	TRINITY_DN6595_c0_g1	TRINITY_DN22353_c0_g1	TRINITY_DN6706_c0_g1
OG0007706	TRINITY_DN10177_c0_g1	TRINITY_DN17991_c0_g1	TRINITY_DN10654_c0_g1	TRINITY_DN8616_c0_g1
OG0007707	TRINITY_DN939_c0_g1	TRINITY_DN3219_c4_g1	TRINITY_DN19921_c1_g1	TRINITY_DN431_c0_g2
OG0007708	TRINITY_DN5438_c0_g1	TRINITY_DN1761_c0_g1	TRINITY_DN7301_c0_g1	TRINITY_DN19968_c1_g5
OG0007709	TRINITY_DN6476_c0_g2	TRINITY_DN6384_c0_g1	TRINITY_DN23151_c0_g1	TRINITY_DN2302_c0_g2
OG0007710	TRINITY_DN772_c0_g1	TRINITY_DN7054_c0_g1	TRINITY_DN1106_c0_g3	TRINITY_DN2936_c0_g1
OG0007711	TRINITY_DN16920_c0_g1	TRINITY_DN15238_c0_g1	TRINITY_DN22190_c0_g1	TRINITY_DN15204_c0_g1
OG0007713	TRINITY_DN5310_c1_g1	TRINITY_DN408_c0_g1	TRINITY_DN101_c0_g1	TRINITY_DN20276_c0_g1
OG0007715	TRINITY_DN7171_c0_g1	TRINITY_DN11770_c0_g2	TRINITY_DN5715_c1_g1	TRINITY_DN294_c1_g1
OG0007716	TRINITY_DN11091_c0_g1	TRINITY_DN1496_c0_g1	TRINITY_DN854_c0_g1	TRINITY_DN3110_c0_g1
OG0007717	TRINITY_DN17880_c0_g3	TRINITY_DN3016_c0_g1	TRINITY_DN12332_c0_g2	TRINITY_DN15064_c0_g3
OG0007718	TRINITY_DN11524_c0_g2	TRINITY_DN25033_c0_g1	TRINITY_DN24168_c0_g1	TRINITY_DN2970_c0_g1
OG0007719	TRINITY_DN27569_c0_g1	TRINITY_DN7732_c0_g1	TRINITY_DN1132_c0_g1	TRINITY_DN3816_c0_g1
OG0007720	TRINITY_DN1435_c0_g1	TRINITY_DN714_c0_g1	TRINITY_DN4022_c0_g3	TRINITY_DN10787_c0_g1
OG0007721	TRINITY_DN7040_c0_g1	TRINITY_DN5620_c0_g1	TRINITY_DN3448_c0_g1	TRINITY_DN4121_c0_g1
OG0007722	TRINITY_DN5291_c0_g1	TRINITY_DN1600_c0_g1	TRINITY_DN1963_c0_g1	TRINITY_DN8990_c0_g1
OG0007723	TRINITY_DN11364_c0_g1	TRINITY_DN12804_c0_g1	TRINITY_DN5094_c0_g1	TRINITY_DN24574_c0_g1
OG0007724	TRINITY_DN13324_c0_g1	TRINITY_DN6646_c0_g1	TRINITY_DN19356_c1_g2	TRINITY_DN11677_c2_g1
OG0007725	TRINITY_DN1539_c0_g1	TRINITY_DN7910_c0_g1	TRINITY_DN2318_c0_g1	TRINITY_DN7579_c0_g1
OG0007728	TRINITY_DN5559_c0_g1	TRINITY_DN3179_c0_g1	TRINITY_DN5735_c0_g1	TRINITY_DN5324_c0_g1
OG0007729	TRINITY_DN13803_c0_g1	TRINITY_DN12623_c0_g1	TRINITY_DN332_c3_g2	TRINITY_DN5211_c0_g3
OG0007730	TRINITY_DN265_c0_g1	TRINITY_DN465_c0_g1	TRINITY_DN360_c0_g1	TRINITY_DN151_c0_g1
OG0007731	TRINITY_DN17195_c0_g1	TRINITY_DN9250_c0_g1	TRINITY_DN2328_c0_g1	TRINITY_DN9701_c0_g1
OG0007733	TRINITY_DN1002_c0_g1	TRINITY_DN2628_c1_g2	TRINITY_DN17400_c0_g1	TRINITY_DN5925_c0_g1
OG0007734	TRINITY_DN2645_c0_g2	TRINITY_DN3713_c0_g1	TRINITY_DN18918_c0_g1	TRINITY_DN4208_c0_g1
OG0007735	TRINITY_DN28756_c0_g1	TRINITY_DN26156_c0_g1	TRINITY_DN9585_c0_g1	TRINITY_DN6076_c0_g1
OG0007736	TRINITY_DN5697_c0_g1	TRINITY_DN3591_c0_g1	TRINITY_DN2333_c0_g1	TRINITY_DN2998_c0_g1
OG0007737	TRINITY_DN10378_c0_g3	TRINITY_DN3124_c0_g2	TRINITY_DN1904_c0_g1	TRINITY_DN1793_c0_g1
OG0007738	TRINITY_DN10223_c0_g1	TRINITY_DN5625_c0_g1	TRINITY_DN25207_c0_g1	TRINITY_DN10618_c0_g1
OG0007740	TRINITY_DN1049_c0_g1	TRINITY_DN501_c0_g1	TRINITY_DN1746_c1_g3	TRINITY_DN797_c0_g1
OG0007741	TRINITY_DN23274_c0_g1	TRINITY_DN9843_c0_g1	TRINITY_DN5789_c0_g1	TRINITY_DN7784_c0_g1
OG0007742	TRINITY_DN1786_c0_g2	TRINITY_DN10596_c0_g3	TRINITY_DN526_c0_g6	TRINITY_DN3844_c0_g1
OG0007743	TRINITY_DN10774_c0_g1	TRINITY_DN12147_c0_g2	TRINITY_DN8599_c0_g1	TRINITY_DN10561_c0_g1
OG0007744	TRINITY_DN1572_c0_g1	TRINITY_DN1228_c0_g1	TRINITY_DN4256_c0_g1	TRINITY_DN2865_c0_g1
OG0007745	TRINITY_DN25415_c0_g1	TRINITY_DN1478_c0_g1	TRINITY_DN19949_c0_g1	TRINITY_DN738_c0_g1
OG0007746	TRINITY_DN1291_c0_g2	TRINITY_DN6464_c0_g1	TRINITY_DN3350_c0_g3	TRINITY_DN7809_c0_g1
OG0007747	TRINITY_DN17906_c0_g1	TRINITY_DN11195_c0_g1	TRINITY_DN3450_c0_g1	TRINITY_DN7759_c0_g1
OG0007749	TRINITY_DN3453_c0_g2	TRINITY_DN15242_c0_g1	TRINITY_DN13001_c0_g2	TRINITY_DN15685_c0_g1
OG0007750	TRINITY_DN7114_c0_g2	TRINITY_DN109_c0_g1	TRINITY_DN3354_c0_g1	TRINITY_DN7340_c0_g1
OG0007751	TRINITY_DN3983_c0_g1	TRINITY_DN7040_c0_g1	TRINITY_DN19867_c0_g4	TRINITY_DN19011_c0_g1
OG0007752	TRINITY_DN8399_c0_g1	TRINITY_DN10088_c0_g1	TRINITY_DN5556_c0_g1	TRINITY_DN3286_c0_g1
OG0007753	TRINITY_DN12727_c0_g1	TRINITY_DN3185_c0_g1	TRINITY_DN14175_c0_g1	TRINITY_DN7950_c0_g1
OG0007754	TRINITY_DN1362_c0_g1	TRINITY_DN2321_c0_g1	TRINITY_DN2221_c0_g1	TRINITY_DN2799_c0_g1
OG0007755	TRINITY_DN22223_c2_g3	TRINITY_DN10191_c0_g1	TRINITY_DN18665_c0_g2	TRINITY_DN3780_c0_g1
OG0007756	TRINITY_DN13074_c0_g1	TRINITY_DN7621_c1_g1	TRINITY_DN9645_c1_g2	TRINITY_DN2139_c1_g1
OG0007758	TRINITY_DN15299_c0_g2	TRINITY_DN1333_c0_g1	TRINITY_DN3307_c0_g2	TRINITY_DN1717_c0_g1
OG0007759	TRINITY_DN20057_c0_g2	TRINITY_DN4232_c0_g4	TRINITY_DN2196_c0_g2	TRINITY_DN2686_c0_g1
OG0007760	TRINITY_DN10487_c0_g1	TRINITY_DN20952_c0_g1	TRINITY_DN22150_c0_g1	TRINITY_DN3783_c0_g1
OG0007761	TRINITY_DN22061_c0_g1	TRINITY_DN7744_c0_g1	TRINITY_DN2658_c0_g1	TRINITY_DN3847_c0_g1
OG0007762	TRINITY_DN25194_c0_g1	TRINITY_DN26700_c0_g1	TRINITY_DN24253_c0_g1	TRINITY_DN25620_c0_g1
OG0007763	TRINITY_DN1854_c0_g1	TRINITY_DN9359_c0_g2	TRINITY_DN9779_c0_g1	TRINITY_DN3160_c0_g1
OG0007764	TRINITY_DN12685_c0_g2	TRINITY_DN5420_c0_g1	TRINITY_DN12253_c0_g1	TRINITY_DN12615_c0_g1
OG0007765	TRINITY_DN11376_c0_g2	TRINITY_DN10134_c0_g1	TRINITY_DN11640_c0_g3	TRINITY_DN2938_c0_g1
OG0007766	TRINITY_DN8411_c0_g1	TRINITY_DN125_c0_g1	TRINITY_DN495_c0_g1	TRINITY_DN1167_c0_g1
OG0007767	TRINITY_DN6588_c0_g1	TRINITY_DN1638_c0_g1	TRINITY_DN2460_c0_g1	TRINITY_DN1843_c0_g1
OG0007768	TRINITY_DN3793_c0_g2	TRINITY_DN18060_c0_g1	TRINITY_DN11488_c0_g4	TRINITY_DN2874_c0_g2
OG0007769	TRINITY_DN26325_c0_g1	TRINITY_DN2941_c0_g1	TRINITY_DN3620_c0_g1	TRINITY_DN11880_c0_g1
OG0007771	TRINITY_DN1993_c0_g1	TRINITY_DN872_c0_g1	TRINITY_DN8033_c0_g2	TRINITY_DN706_c0_g1
OG0007772	TRINITY_DN21662_c0_g1	TRINITY_DN27496_c0_g1	TRINITY_DN6950_c0_g2	TRINITY_DN24586_c0_g1
OG0007773	TRINITY_DN2612_c0_g1	TRINITY_DN3073_c0_g3	TRINITY_DN1993_c0_g3	TRINITY_DN12943_c0_g1
OG0007775	TRINITY_DN5630_c0_g1	TRINITY_DN822_c0_g1	TRINITY_DN4771_c0_g1	TRINITY_DN13399_c0_g1
OG0007777	TRINITY_DN4518_c0_g1	TRINITY_DN5801_c0_g1	TRINITY_DN2417_c0_g1	TRINITY_DN4659_c0_g1
OG0007778	TRINITY_DN18243_c0_g2	TRINITY_DN2063_c0_g1	TRINITY_DN948_c0_g1	TRINITY_DN5687_c0_g1
OG0007780	TRINITY_DN4212_c0_g1	TRINITY_DN3351_c0_g2	TRINITY_DN425_c2_g1	TRINITY_DN819_c0_g1
OG0007782	TRINITY_DN1189_c0_g2	TRINITY_DN26450_c0_g1	TRINITY_DN5375_c0_g6	TRINITY_DN1121_c0_g1
OG0007786	TRINITY_DN6744_c0_g1	TRINITY_DN6549_c0_g2	TRINITY_DN4661_c0_g1	TRINITY_DN20029_c0_g1
OG0007787	TRINITY_DN4623_c0_g1	TRINITY_DN804_c0_g1	TRINITY_DN6440_c0_g1	TRINITY_DN1813_c3_g1
OG0007788	TRINITY_DN13428_c0_g1	TRINITY_DN11307_c0_g1	TRINITY_DN23641_c0_g1	TRINITY_DN6276_c0_g1
OG0007789	TRINITY_DN7422_c0_g2	TRINITY_DN7421_c0_g1	TRINITY_DN2739_c0_g3	TRINITY_DN17715_c0_g1
OG0007791	TRINITY_DN25673_c0_g1	TRINITY_DN6276_c0_g1	TRINITY_DN5293_c0_g1	TRINITY_DN10653_c0_g2
OG0007792	TRINITY_DN4173_c0_g1	TRINITY_DN2633_c0_g2	TRINITY_DN2772_c0_g4	TRINITY_DN18613_c0_g1
OG0007793	TRINITY_DN2869_c0_g1	TRINITY_DN146_c0_g1	TRINITY_DN2211_c0_g1	TRINITY_DN1417_c0_g1
OG0007794	TRINITY_DN3359_c0_g1	TRINITY_DN2979_c0_g1	TRINITY_DN3393_c0_g1	TRINITY_DN4196_c0_g1
OG0007796	TRINITY_DN28621_c0_g1	TRINITY_DN26842_c0_g1	TRINITY_DN2989_c0_g1	TRINITY_DN10949_c0_g1
OG0007797	TRINITY_DN2053_c0_g1	TRINITY_DN23678_c0_g1	TRINITY_DN23592_c0_g1	TRINITY_DN4959_c0_g1
OG0007798	TRINITY_DN1170_c0_g2	TRINITY_DN7032_c0_g2	TRINITY_DN4879_c0_g1	TRINITY_DN11111_c0_g2
OG0007799	TRINITY_DN3871_c0_g2	TRINITY_DN24836_c0_g1	TRINITY_DN21869_c0_g1	TRINITY_DN11632_c0_g1
OG0007800	TRINITY_DN3389_c0_g2	TRINITY_DN427_c0_g1	TRINITY_DN23367_c0_g1	TRINITY_DN1847_c0_g1
OG0007801	TRINITY_DN8620_c0_g1	TRINITY_DN3779_c0_g1	TRINITY_DN4841_c0_g1	TRINITY_DN7135_c0_g1
OG0007802	TRINITY_DN2418_c0_g1	TRINITY_DN301_c0_g1	TRINITY_DN9197_c0_g4	TRINITY_DN609_c0_g1
OG0007803	TRINITY_DN6625_c0_g1	TRINITY_DN6938_c0_g1	TRINITY_DN5323_c0_g1	TRINITY_DN19409_c0_g1
OG0007804	TRINITY_DN1158_c0_g1	TRINITY_DN4428_c0_g1	TRINITY_DN1554_c1_g1	TRINITY_DN383_c0_g2
OG0007806	TRINITY_DN7209_c0_g1	TRINITY_DN25971_c0_g1	TRINITY_DN20104_c0_g1	TRINITY_DN25814_c0_g1
OG0007807	TRINITY_DN7987_c0_g2	TRINITY_DN7733_c0_g1	TRINITY_DN1443_c1_g2	TRINITY_DN10206_c0_g1
OG0007810	TRINITY_DN25590_c0_g1	TRINITY_DN23901_c0_g1	TRINITY_DN23345_c0_g1	TRINITY_DN23886_c0_g1
OG0007811	TRINITY_DN20519_c0_g2	TRINITY_DN3420_c0_g3	TRINITY_DN4113_c0_g3	TRINITY_DN18129_c2_g1
OG0007812	TRINITY_DN13207_c0_g2	TRINITY_DN3314_c0_g1	TRINITY_DN5820_c0_g1	TRINITY_DN9634_c0_g1
OG0007813	TRINITY_DN1190_c0_g5	TRINITY_DN20595_c0_g1	TRINITY_DN2362_c0_g1	TRINITY_DN1647_c0_g3
OG0007814	TRINITY_DN4645_c0_g1	TRINITY_DN10646_c0_g1	TRINITY_DN24095_c0_g1	TRINITY_DN17670_c0_g1
OG0007815	TRINITY_DN7149_c0_g1	TRINITY_DN148_c0_g1	TRINITY_DN12964_c0_g1	TRINITY_DN18927_c0_g1
OG0007816	TRINITY_DN942_c0_g1	TRINITY_DN16999_c0_g1	TRINITY_DN3958_c0_g1	TRINITY_DN11510_c0_g2
OG0007817	TRINITY_DN19649_c2_g1	TRINITY_DN26585_c0_g1	TRINITY_DN23152_c0_g1	TRINITY_DN16778_c0_g1
OG0007818	TRINITY_DN1561_c0_g1	TRINITY_DN7936_c0_g1	TRINITY_DN1267_c0_g3	TRINITY_DN8_c0_g2
OG0007819	TRINITY_DN6178_c0_g1	TRINITY_DN6479_c0_g1	TRINITY_DN10301_c0_g2	TRINITY_DN1766_c0_g2
OG0007820	TRINITY_DN11671_c0_g1	TRINITY_DN18362_c0_g1	TRINITY_DN9334_c0_g3	TRINITY_DN498_c1_g2
OG0007821	TRINITY_DN1382_c0_g1	TRINITY_DN1742_c0_g1	TRINITY_DN5132_c0_g1	TRINITY_DN3918_c0_g1
OG0007822	TRINITY_DN25536_c0_g1	TRINITY_DN27759_c0_g1	TRINITY_DN4581_c0_g1	TRINITY_DN23367_c0_g1
OG0007823	TRINITY_DN10865_c0_g1	TRINITY_DN16179_c0_g2	TRINITY_DN7519_c0_g1	TRINITY_DN3355_c0_g1
OG0007824	TRINITY_DN11424_c0_g1	TRINITY_DN19817_c0_g1	TRINITY_DN10139_c0_g1	TRINITY_DN7146_c0_g1
OG0007825	TRINITY_DN1928_c0_g1	TRINITY_DN9811_c0_g1	TRINITY_DN5413_c0_g1	TRINITY_DN128_c0_g1
OG0007826	TRINITY_DN8200_c0_g1	TRINITY_DN1639_c0_g1	TRINITY_DN25930_c0_g1	TRINITY_DN3444_c1_g1
OG0007827	TRINITY_DN1394_c0_g1	TRINITY_DN20143_c0_g1	TRINITY_DN1582_c0_g2	TRINITY_DN17222_c0_g1
OG0007828	TRINITY_DN19868_c0_g1	TRINITY_DN6179_c0_g1	TRINITY_DN4281_c0_g1	TRINITY_DN7570_c0_g1
OG0007829	TRINITY_DN8635_c0_g1	TRINITY_DN23830_c0_g1	TRINITY_DN25049_c0_g1	TRINITY_DN22641_c0_g1
OG0007830	TRINITY_DN18681_c0_g1	TRINITY_DN14010_c0_g1	TRINITY_DN25042_c0_g1	TRINITY_DN16094_c0_g1
OG0007831	TRINITY_DN1318_c0_g3	TRINITY_DN24863_c0_g1	TRINITY_DN16959_c1_g2	TRINITY_DN27380_c0_g1
OG0007832	TRINITY_DN322_c0_g1	TRINITY_DN1000_c0_g1	TRINITY_DN448_c0_g1	TRINITY_DN322_c0_g1
OG0007833	TRINITY_DN25770_c0_g1	TRINITY_DN25824_c0_g1	TRINITY_DN21159_c0_g1	TRINITY_DN6188_c0_g1
OG0007834	TRINITY_DN174_c0_g1	TRINITY_DN295_c0_g1	TRINITY_DN478_c0_g1	TRINITY_DN275_c0_g2
OG0007835	TRINITY_DN4022_c0_g1	TRINITY_DN2519_c0_g1	TRINITY_DN2518_c0_g1	TRINITY_DN19384_c0_g1
OG0007836	TRINITY_DN10433_c0_g1	TRINITY_DN21353_c0_g1	TRINITY_DN20236_c0_g1	TRINITY_DN4077_c0_g4
OG0007837	TRINITY_DN2873_c0_g1	TRINITY_DN2975_c0_g1	TRINITY_DN442_c0_g1	TRINITY_DN1097_c0_g1
OG0007838	TRINITY_DN3451_c0_g1	TRINITY_DN128_c0_g1	TRINITY_DN1038_c0_g1	TRINITY_DN6457_c0_g1
OG0007840	TRINITY_DN990_c1_g1	TRINITY_DN2396_c0_g1	TRINITY_DN642_c1_g2	TRINITY_DN1434_c2_g1
OG0007841	TRINITY_DN1222_c0_g1	TRINITY_DN8335_c0_g1	TRINITY_DN10574_c0_g2	TRINITY_DN40_c0_g1
OG0007842	TRINITY_DN19327_c0_g3	TRINITY_DN25618_c0_g1	TRINITY_DN24212_c0_g1	TRINITY_DN15519_c0_g1
OG0007843	TRINITY_DN39_c0_g7	TRINITY_DN2499_c0_g1	TRINITY_DN617_c1_g3	TRINITY_DN2169_c0_g1
OG0007844	TRINITY_DN4997_c0_g1	TRINITY_DN4333_c0_g1	TRINITY_DN2068_c0_g1	TRINITY_DN3771_c0_g1
OG0007846	TRINITY_DN16808_c0_g2	TRINITY_DN18566_c0_g1	TRINITY_DN6824_c0_g1	TRINITY_DN4752_c0_g3
OG0007847	TRINITY_DN13606_c0_g6	TRINITY_DN23298_c0_g1	TRINITY_DN6847_c1_g1	TRINITY_DN25509_c0_g1
OG0007848	TRINITY_DN1581_c1_g1	TRINITY_DN8855_c0_g1	TRINITY_DN4670_c0_g3	TRINITY_DN22_c0_g1
OG0007849	TRINITY_DN1461_c1_g2	TRINITY_DN9034_c0_g4	TRINITY_DN1073_c0_g1	TRINITY_DN11793_c0_g2
OG0007850	TRINITY_DN8221_c0_g1	TRINITY_DN3398_c0_g1	TRINITY_DN1097_c0_g1	TRINITY_DN8496_c0_g1
OG0007851	TRINITY_DN25601_c0_g1	TRINITY_DN5563_c0_g4	TRINITY_DN9315_c0_g2	TRINITY_DN27127_c0_g1
OG0007852	TRINITY_DN6186_c0_g3	TRINITY_DN3424_c0_g2	TRINITY_DN3075_c0_g1	TRINITY_DN6049_c0_g1
OG0007853	TRINITY_DN9900_c0_g1	TRINITY_DN18481_c0_g1	TRINITY_DN9866_c0_g2	TRINITY_DN24581_c0_g1
OG0007854	TRINITY_DN7845_c0_g2	TRINITY_DN2208_c0_g1	TRINITY_DN2594_c0_g1	TRINITY_DN1975_c0_g2
OG0007855	TRINITY_DN4843_c0_g1	TRINITY_DN6588_c0_g1	TRINITY_DN1829_c2_g2	TRINITY_DN6255_c0_g1
OG0007856	TRINITY_DN1428_c0_g1	TRINITY_DN936_c0_g1	TRINITY_DN1712_c0_g1	TRINITY_DN342_c0_g1
OG0007857	TRINITY_DN2784_c0_g1	TRINITY_DN14338_c0_g2	TRINITY_DN5553_c0_g1	TRINITY_DN15099_c0_g4
OG0007859	TRINITY_DN10780_c0_g1	TRINITY_DN17505_c0_g1	TRINITY_DN21766_c0_g1	TRINITY_DN20079_c0_g1
OG0007861	TRINITY_DN689_c0_g1	TRINITY_DN23698_c0_g1	TRINITY_DN22185_c0_g1	TRINITY_DN311_c0_g1
OG0007862	TRINITY_DN3133_c0_g1	TRINITY_DN1136_c0_g1	TRINITY_DN1194_c0_g2	TRINITY_DN1220_c0_g2
OG0007863	TRINITY_DN8659_c0_g2	TRINITY_DN184_c2_g1	TRINITY_DN7091_c2_g1	TRINITY_DN1853_c0_g2
OG0007864	TRINITY_DN2800_c0_g1	TRINITY_DN2837_c0_g1	TRINITY_DN2046_c0_g1	TRINITY_DN1985_c0_g1
OG0007867	TRINITY_DN12590_c0_g3	TRINITY_DN8460_c0_g1	TRINITY_DN8457_c1_g1	TRINITY_DN17822_c0_g1
OG0007868	TRINITY_DN6925_c0_g2	TRINITY_DN2274_c0_g1	TRINITY_DN2007_c0_g1	TRINITY_DN4126_c0_g1
OG0007869	TRINITY_DN423_c1_g1	TRINITY_DN17198_c0_g1	TRINITY_DN864_c1_g1	TRINITY_DN600_c1_g1
OG0007870	TRINITY_DN9632_c0_g1	TRINITY_DN2968_c0_g2	TRINITY_DN16965_c0_g1	TRINITY_DN5023_c0_g1
OG0007871	TRINITY_DN16836_c0_g1	TRINITY_DN16710_c0_g1	TRINITY_DN12465_c0_g1	TRINITY_DN6212_c0_g1
OG0007872	TRINITY_DN430_c0_g1	TRINITY_DN374_c0_g1	TRINITY_DN2868_c0_g1	TRINITY_DN1662_c0_g1
OG0007873	TRINITY_DN3655_c0_g1	TRINITY_DN2385_c0_g1	TRINITY_DN2858_c0_g1	TRINITY_DN5156_c0_g1
OG0007874	TRINITY_DN96_c0_g1	TRINITY_DN4074_c0_g1	TRINITY_DN1629_c0_g1	TRINITY_DN1524_c0_g1
OG0007875	TRINITY_DN755_c0_g2	TRINITY_DN1787_c0_g1	TRINITY_DN1846_c0_g1	TRINITY_DN18055_c0_g1
OG0007876	TRINITY_DN16469_c0_g1	TRINITY_DN25881_c0_g1	TRINITY_DN5247_c0_g5	TRINITY_DN7842_c0_g2
OG0007877	TRINITY_DN3318_c1_g1	TRINITY_DN2810_c0_g1	TRINITY_DN25338_c0_g1	TRINITY_DN27676_c0_g1
OG0007879	TRINITY_DN5190_c1_g1	TRINITY_DN20262_c0_g1	TRINITY_DN4968_c0_g1	TRINITY_DN10972_c0_g1
OG0007881	TRINITY_DN3202_c0_g2	TRINITY_DN5675_c0_g5	TRINITY_DN2448_c0_g6	TRINITY_DN22618_c0_g1
OG0007882	TRINITY_DN1396_c0_g1	TRINITY_DN1462_c0_g1	TRINITY_DN4483_c0_g1	TRINITY_DN2437_c0_g1
OG0007883	TRINITY_DN4712_c0_g1	TRINITY_DN4231_c0_g1	TRINITY_DN16651_c0_g1	TRINITY_DN6748_c0_g1
OG0007884	TRINITY_DN8092_c0_g1	TRINITY_DN4023_c1_g1	TRINITY_DN3842_c0_g1	TRINITY_DN4933_c0_g1
OG0007885	TRINITY_DN4841_c0_g1	TRINITY_DN6428_c0_g1	TRINITY_DN6905_c0_g1	TRINITY_DN12383_c0_g1
OG0007886	TRINITY_DN3204_c0_g4	TRINITY_DN3890_c0_g2	TRINITY_DN17544_c0_g1	TRINITY_DN19108_c0_g1
OG0007888	TRINITY_DN17159_c0_g1	TRINITY_DN23867_c0_g1	TRINITY_DN2967_c0_g2	TRINITY_DN4176_c0_g1
OG0007889	TRINITY_DN5073_c0_g2	TRINITY_DN16789_c0_g1	TRINITY_DN2936_c0_g2	TRINITY_DN6249_c0_g1
OG0007891	TRINITY_DN4786_c0_g1	TRINITY_DN4700_c0_g5	TRINITY_DN1788_c0_g4	TRINITY_DN18319_c0_g2
OG0007892	TRINITY_DN1938_c0_g1	TRINITY_DN23098_c0_g1	TRINITY_DN2935_c0_g1	TRINITY_DN9606_c0_g1
OG0007893	TRINITY_DN5734_c0_g1	TRINITY_DN3244_c1_g1	TRINITY_DN15199_c0_g1	TRINITY_DN9719_c0_g1
OG0007894	TRINITY_DN1632_c0_g2	TRINITY_DN631_c0_g2	TRINITY_DN446_c0_g1	TRINITY_DN3238_c0_g1
OG0007895	TRINITY_DN4399_c0_g2	TRINITY_DN26163_c0_g1	TRINITY_DN198_c0_g1	TRINITY_DN2027_c0_g1
OG0007897	TRINITY_DN1983_c0_g3	TRINITY_DN1339_c0_g1	TRINITY_DN1329_c0_g1	TRINITY_DN3265_c0_g1
OG0007899	TRINITY_DN19713_c0_g2	TRINITY_DN277_c0_g2	TRINITY_DN472_c0_g1	TRINITY_DN598_c0_g1
OG0007900	TRINITY_DN1036_c1_g1	TRINITY_DN3490_c0_g1	TRINITY_DN3910_c0_g1	TRINITY_DN1772_c0_g1
OG0007901	TRINITY_DN2787_c0_g1	TRINITY_DN20978_c0_g1	TRINITY_DN76_c0_g1	TRINITY_DN1919_c0_g1
OG0007902	TRINITY_DN7622_c0_g1	TRINITY_DN4624_c0_g1	TRINITY_DN2057_c0_g1	TRINITY_DN4365_c0_g1
OG0007904	TRINITY_DN17693_c0_g1	TRINITY_DN15977_c1_g1	TRINITY_DN6501_c0_g1	TRINITY_DN12310_c0_g1
OG0007905	TRINITY_DN1855_c0_g1	TRINITY_DN1933_c0_g1	TRINITY_DN2416_c0_g1	TRINITY_DN1587_c0_g1
OG0007906	TRINITY_DN3447_c0_g1	TRINITY_DN7637_c0_g1	TRINITY_DN21952_c0_g1	TRINITY_DN1016_c0_g1
OG0007907	TRINITY_DN554_c0_g1	TRINITY_DN1300_c0_g1	TRINITY_DN2217_c0_g1	TRINITY_DN3781_c1_g1
OG0007908	TRINITY_DN26617_c0_g1	TRINITY_DN7130_c0_g1	TRINITY_DN26362_c0_g1	TRINITY_DN7448_c0_g1
OG0007909	TRINITY_DN18536_c0_g1	TRINITY_DN5241_c0_g1	TRINITY_DN22140_c0_g1	TRINITY_DN12636_c0_g1
OG0007910	TRINITY_DN1709_c0_g2	TRINITY_DN3344_c0_g1	TRINITY_DN4182_c0_g1	TRINITY_DN3285_c0_g1
OG0007911	TRINITY_DN843_c0_g1	TRINITY_DN5003_c0_g1	TRINITY_DN3516_c0_g1	TRINITY_DN624_c0_g1
OG0007912	TRINITY_DN14823_c0_g1	TRINITY_DN5660_c0_g1	TRINITY_DN19521_c0_g1	TRINITY_DN17295_c1_g2
OG0007914	TRINITY_DN2889_c0_g1	TRINITY_DN14075_c0_g1	TRINITY_DN4269_c0_g1	TRINITY_DN3102_c0_g1
OG0007915	TRINITY_DN1620_c0_g2	TRINITY_DN666_c0_g2	TRINITY_DN671_c0_g2	TRINITY_DN3632_c0_g2
OG0007916	TRINITY_DN7009_c0_g3	TRINITY_DN5369_c0_g1	TRINITY_DN8475_c0_g2	TRINITY_DN15905_c0_g1
OG0007918	TRINITY_DN840_c0_g1	TRINITY_DN2908_c0_g1	TRINITY_DN7795_c0_g1	TRINITY_DN3211_c0_g1
OG0007919	TRINITY_DN4208_c0_g1	TRINITY_DN3439_c0_g1	TRINITY_DN14076_c0_g1	TRINITY_DN7061_c0_g1
OG0007920	TRINITY_DN26625_c0_g1	TRINITY_DN26059_c0_g1	TRINITY_DN4884_c0_g1	TRINITY_DN26455_c0_g1
OG0007921	TRINITY_DN3097_c0_g2	TRINITY_DN1697_c0_g1	TRINITY_DN23537_c0_g1	TRINITY_DN1429_c0_g1
OG0007923	TRINITY_DN17904_c0_g1	TRINITY_DN12048_c0_g1	TRINITY_DN24603_c0_g1	TRINITY_DN3373_c0_g1
OG0007924	TRINITY_DN6075_c0_g1	TRINITY_DN10532_c0_g1	TRINITY_DN7493_c0_g1	TRINITY_DN23750_c0_g1
OG0007925	TRINITY_DN1195_c0_g2	TRINITY_DN908_c0_g1	TRINITY_DN13447_c0_g1	TRINITY_DN8022_c0_g1
OG0007926	TRINITY_DN3516_c0_g1	TRINITY_DN16619_c0_g1	TRINITY_DN1714_c0_g1	TRINITY_DN6039_c0_g1
OG0007927	TRINITY_DN16513_c0_g1	TRINITY_DN6758_c0_g2	TRINITY_DN4676_c0_g1	TRINITY_DN3714_c0_g1
OG0007929	TRINITY_DN17617_c0_g1	TRINITY_DN23372_c0_g1	TRINITY_DN19557_c0_g1	TRINITY_DN20378_c0_g1
OG0007931	TRINITY_DN6300_c0_g2	TRINITY_DN10700_c0_g2	TRINITY_DN84_c0_g2	TRINITY_DN15506_c0_g1
OG0007932	TRINITY_DN3350_c0_g2	TRINITY_DN3219_c3_g1	TRINITY_DN1154_c0_g1	TRINITY_DN3557_c0_g1
OG0007933	TRINITY_DN42_c0_g1	TRINITY_DN473_c0_g1	TRINITY_DN278_c0_g1	TRINITY_DN1086_c0_g1
OG0007935	TRINITY_DN1577_c0_g1	TRINITY_DN2723_c0_g1	TRINITY_DN6411_c1_g1	TRINITY_DN3412_c2_g1
OG0007936	TRINITY_DN2955_c0_g1	TRINITY_DN2922_c0_g1	TRINITY_DN3790_c0_g1	TRINITY_DN6175_c0_g1
OG0007937	TRINITY_DN26962_c0_g1	TRINITY_DN7252_c0_g1	TRINITY_DN3959_c0_g1	TRINITY_DN3482_c0_g1
OG0007939	TRINITY_DN4528_c0_g1	TRINITY_DN27458_c0_g1	TRINITY_DN16257_c0_g1	TRINITY_DN7016_c0_g1
OG0007940	TRINITY_DN9747_c0_g1	TRINITY_DN1371_c1_g1	TRINITY_DN840_c1_g1	TRINITY_DN6752_c0_g5
OG0007941	TRINITY_DN18091_c0_g1	TRINITY_DN14779_c0_g1	TRINITY_DN6472_c0_g3	TRINITY_DN14828_c0_g1
OG0007942	TRINITY_DN8807_c0_g1	TRINITY_DN13675_c0_g1	TRINITY_DN11526_c0_g1	TRINITY_DN11818_c0_g1
OG0007943	TRINITY_DN6081_c0_g1	TRINITY_DN7640_c1_g1	TRINITY_DN15951_c1_g1	TRINITY_DN4676_c0_g1
OG0007945	TRINITY_DN3251_c0_g3	TRINITY_DN2719_c0_g1	TRINITY_DN7184_c1_g1	TRINITY_DN1127_c0_g1
OG0007946	TRINITY_DN5156_c0_g1	TRINITY_DN1613_c0_g1	TRINITY_DN1311_c0_g1	TRINITY_DN20446_c0_g1
OG0007947	TRINITY_DN20952_c0_g1	TRINITY_DN3733_c0_g1	TRINITY_DN8597_c0_g1	TRINITY_DN8086_c0_g1
OG0007948	TRINITY_DN10478_c0_g1	TRINITY_DN12854_c0_g1	TRINITY_DN4307_c0_g1	TRINITY_DN19162_c0_g2
OG0007949	TRINITY_DN10126_c0_g2	TRINITY_DN3744_c0_g2	TRINITY_DN3415_c0_g2	TRINITY_DN4771_c0_g2
OG0007950	TRINITY_DN5365_c0_g3	TRINITY_DN27988_c0_g1	TRINITY_DN733_c0_g3	TRINITY_DN20247_c0_g2
OG0007952	TRINITY_DN1845_c0_g1	TRINITY_DN3032_c0_g1	TRINITY_DN876_c0_g1	TRINITY_DN3593_c0_g1
OG0007953	TRINITY_DN2252_c0_g2	TRINITY_DN1374_c0_g1	TRINITY_DN5560_c2_g1	TRINITY_DN9002_c1_g3
OG0007954	TRINITY_DN1390_c0_g2	TRINITY_DN3409_c0_g3	TRINITY_DN497_c1_g2	TRINITY_DN1283_c1_g1
OG0007956	TRINITY_DN1248_c0_g1	TRINITY_DN9783_c0_g1	TRINITY_DN2397_c0_g1	TRINITY_DN341_c0_g1
OG0007957	TRINITY_DN3288_c0_g1	TRINITY_DN4532_c0_g1	TRINITY_DN25282_c0_g1	TRINITY_DN15231_c0_g1
OG0007959	TRINITY_DN5838_c0_g1	TRINITY_DN4770_c0_g1	TRINITY_DN17689_c0_g1	TRINITY_DN22232_c0_g1
OG0007960	TRINITY_DN8396_c0_g1	TRINITY_DN5868_c0_g1	TRINITY_DN2390_c0_g1	TRINITY_DN25578_c0_g1
OG0007961	TRINITY_DN17721_c0_g1	TRINITY_DN20137_c0_g1	TRINITY_DN15429_c1_g1	TRINITY_DN5409_c0_g1
OG0007962	TRINITY_DN1021_c0_g1	TRINITY_DN652_c0_g1	TRINITY_DN2841_c0_g1	TRINITY_DN1177_c0_g1
OG0007963	TRINITY_DN8368_c0_g1	TRINITY_DN8133_c0_g1	TRINITY_DN16515_c0_g1	TRINITY_DN8584_c0_g1
OG0007965	TRINITY_DN1076_c0_g1	TRINITY_DN1208_c0_g2	TRINITY_DN419_c0_g1	TRINITY_DN2201_c0_g1
OG0007966	TRINITY_DN2259_c0_g1	TRINITY_DN2818_c0_g1	TRINITY_DN19864_c0_g5	TRINITY_DN1013_c0_g7
OG0007967	TRINITY_DN1385_c0_g1	TRINITY_DN8831_c0_g1	TRINITY_DN2036_c0_g1	TRINITY_DN8647_c0_g1
OG0007968	TRINITY_DN8378_c0_g1	TRINITY_DN17305_c0_g1	TRINITY_DN15255_c1_g2	TRINITY_DN4632_c0_g1
OG0007969	TRINITY_DN1842_c0_g2	TRINITY_DN16652_c0_g1	TRINITY_DN7330_c0_g1	TRINITY_DN6824_c0_g1
OG0007970	TRINITY_DN1619_c0_g1	TRINITY_DN185_c0_g1	TRINITY_DN1115_c0_g1	TRINITY_DN552_c1_g1
OG0007971	TRINITY_DN1730_c1_g2	TRINITY_DN2985_c0_g1	TRINITY_DN4645_c0_g1	TRINITY_DN1588_c0_g2
OG0007972	TRINITY_DN14905_c0_g1	TRINITY_DN27734_c0_g1	TRINITY_DN8516_c1_g1	TRINITY_DN21153_c0_g1
OG0007973	TRINITY_DN2052_c0_g1	TRINITY_DN4789_c0_g1	TRINITY_DN3388_c0_g1	TRINITY_DN4284_c0_g1
OG0007974	TRINITY_DN11890_c0_g3	TRINITY_DN8301_c0_g1	TRINITY_DN1188_c0_g2	TRINITY_DN3539_c0_g2
OG0007975	TRINITY_DN2761_c0_g1	TRINITY_DN24735_c0_g1	TRINITY_DN26080_c0_g1	TRINITY_DN25593_c0_g1
OG0007976	TRINITY_DN25148_c0_g1	TRINITY_DN5925_c0_g1	TRINITY_DN23479_c0_g1	TRINITY_DN14748_c0_g1
OG0007977	TRINITY_DN22242_c0_g1	TRINITY_DN24645_c0_g1	TRINITY_DN24126_c0_g1	TRINITY_DN15839_c0_g1
OG0007978	TRINITY_DN317_c0_g1	TRINITY_DN1361_c0_g1	TRINITY_DN23463_c0_g1	TRINITY_DN8110_c0_g1
OG0007979	TRINITY_DN10867_c0_g1	TRINITY_DN27919_c0_g1	TRINITY_DN6987_c0_g1	TRINITY_DN2903_c0_g1
OG0007980	TRINITY_DN2059_c0_g2	TRINITY_DN2328_c0_g1	TRINITY_DN2913_c0_g1	TRINITY_DN800_c0_g3
OG0007981	TRINITY_DN4637_c0_g1	TRINITY_DN5011_c0_g3	TRINITY_DN7723_c0_g1	TRINITY_DN12918_c0_g2
OG0007982	TRINITY_DN1184_c2_g1	TRINITY_DN18383_c0_g2	TRINITY_DN17603_c0_g1	TRINITY_DN2328_c0_g1
OG0007983	TRINITY_DN8311_c0_g1	TRINITY_DN24783_c0_g1	TRINITY_DN17512_c0_g1	TRINITY_DN4316_c0_g1
OG0007985	TRINITY_DN6077_c0_g1	TRINITY_DN15505_c0_g1	TRINITY_DN4023_c0_g3	TRINITY_DN3003_c0_g1
OG0007986	TRINITY_DN12562_c1_g2	TRINITY_DN10726_c0_g1	TRINITY_DN1986_c0_g1	TRINITY_DN3452_c0_g2
OG0007989	TRINITY_DN12152_c0_g1	TRINITY_DN4085_c0_g1	TRINITY_DN18037_c0_g1	TRINITY_DN15605_c0_g1
OG0007990	TRINITY_DN1560_c1_g1	TRINITY_DN3485_c0_g3	TRINITY_DN792_c1_g1	TRINITY_DN7338_c1_g2
OG0007992	TRINITY_DN27870_c0_g1	TRINITY_DN27949_c0_g1	TRINITY_DN24453_c0_g1	TRINITY_DN4220_c0_g1
OG0007993	TRINITY_DN9569_c0_g2	TRINITY_DN15101_c0_g2	TRINITY_DN23601_c0_g1	TRINITY_DN2914_c0_g1
OG0007995	TRINITY_DN4461_c0_g1	TRINITY_DN6888_c0_g1	TRINITY_DN6530_c0_g1	TRINITY_DN24965_c0_g1
OG0007996	TRINITY_DN6412_c0_g2	TRINITY_DN1143_c0_g1	TRINITY_DN6847_c0_g2	TRINITY_DN14337_c0_g1
OG0007997	TRINITY_DN298_c3_g1	TRINITY_DN4289_c0_g1	TRINITY_DN5422_c0_g1	TRINITY_DN743_c0_g2
OG0007998	TRINITY_DN5893_c2_g1	TRINITY_DN23605_c0_g1	TRINITY_DN7651_c0_g1	TRINITY_DN25896_c0_g1
OG0007999	TRINITY_DN405_c0_g1	TRINITY_DN26_c0_g1	TRINITY_DN60_c0_g2	TRINITY_DN8985_c0_g1
OG0008000	TRINITY_DN5429_c0_g1	TRINITY_DN3683_c0_g1	TRINITY_DN5470_c0_g1	TRINITY_DN13844_c0_g1
OG0008001	TRINITY_DN222_c0_g3	TRINITY_DN673_c0_g1	TRINITY_DN8592_c1_g1	TRINITY_DN1190_c0_g1
OG0008002	TRINITY_DN4282_c0_g2	TRINITY_DN19650_c0_g3	TRINITY_DN1102_c4_g1	TRINITY_DN7782_c0_g2
OG0008004	TRINITY_DN20997_c0_g3	TRINITY_DN2841_c0_g1	TRINITY_DN3664_c0_g1	TRINITY_DN3568_c0_g1
OG0008005	TRINITY_DN9544_c0_g1	TRINITY_DN19310_c0_g1	TRINITY_DN15975_c0_g1	TRINITY_DN24647_c0_g1
OG0008006	TRINITY_DN1268_c0_g1	TRINITY_DN4269_c0_g1	TRINITY_DN3109_c0_g1	TRINITY_DN6401_c0_g1
OG0008007	TRINITY_DN506_c0_g1	TRINITY_DN3445_c2_g1	TRINITY_DN925_c0_g1	TRINITY_DN717_c0_g1
OG0008008	TRINITY_DN5763_c0_g1	TRINITY_DN24495_c0_g1	TRINITY_DN5918_c0_g1	TRINITY_DN1357_c0_g1
OG0008009	TRINITY_DN2174_c0_g1	TRINITY_DN2494_c0_g1	TRINITY_DN596_c0_g1	TRINITY_DN1890_c0_g1
OG0008012	TRINITY_DN4575_c0_g1	TRINITY_DN2281_c0_g1	TRINITY_DN750_c0_g1	TRINITY_DN1599_c0_g1
OG0008013	TRINITY_DN774_c0_g1	TRINITY_DN275_c0_g1	TRINITY_DN2016_c0_g1	TRINITY_DN4982_c0_g1
OG0008015	TRINITY_DN2405_c0_g1	TRINITY_DN17595_c0_g1	TRINITY_DN4611_c0_g2	TRINITY_DN3655_c0_g1
OG0008016	TRINITY_DN4348_c0_g1	TRINITY_DN24514_c0_g1	TRINITY_DN15413_c0_g2	TRINITY_DN20289_c0_g1
OG0008017	TRINITY_DN2404_c0_g2	TRINITY_DN7513_c0_g1	TRINITY_DN25254_c0_g1	TRINITY_DN11537_c0_g1
OG0008019	TRINITY_DN3642_c0_g1	TRINITY_DN1505_c0_g2	TRINITY_DN17267_c0_g1	TRINITY_DN18679_c0_g1
OG0008020	TRINITY_DN4373_c0_g1	TRINITY_DN842_c0_g1	TRINITY_DN737_c0_g1	TRINITY_DN1913_c0_g1
OG0008021	TRINITY_DN24546_c0_g1	TRINITY_DN7766_c0_g1	TRINITY_DN1206_c0_g1	TRINITY_DN3804_c0_g1
OG0008023	TRINITY_DN5562_c1_g2	TRINITY_DN9760_c0_g1	TRINITY_DN1377_c0_g1	TRINITY_DN6192_c0_g2
OG0008024	TRINITY_DN5594_c0_g2	TRINITY_DN4686_c0_g1	TRINITY_DN6407_c0_g5	TRINITY_DN14575_c0_g1
OG0008025	TRINITY_DN11067_c0_g3	TRINITY_DN11712_c0_g2	TRINITY_DN66_c0_g1	TRINITY_DN7024_c0_g1
OG0008026	TRINITY_DN26603_c0_g1	TRINITY_DN25114_c0_g1	TRINITY_DN5728_c0_g1	TRINITY_DN2123_c0_g1
OG0008028	TRINITY_DN6229_c0_g2	TRINITY_DN12360_c0_g4	TRINITY_DN5756_c0_g1	TRINITY_DN19700_c0_g1
OG0008029	TRINITY_DN1474_c0_g1	TRINITY_DN509_c0_g1	TRINITY_DN1172_c0_g1	TRINITY_DN8234_c0_g3
OG0008031	TRINITY_DN3470_c0_g1	TRINITY_DN4945_c0_g1	TRINITY_DN7185_c0_g4	TRINITY_DN974_c0_g3
OG0008033	TRINITY_DN14895_c0_g2	TRINITY_DN10190_c0_g1	TRINITY_DN1919_c1_g1	TRINITY_DN14380_c0_g1
OG0008034	TRINITY_DN4554_c0_g1	TRINITY_DN6884_c0_g1	TRINITY_DN3452_c0_g1	TRINITY_DN4551_c0_g1
OG0008035	TRINITY_DN15295_c0_g2	TRINITY_DN27192_c0_g1	TRINITY_DN12929_c0_g1	TRINITY_DN23930_c0_g1
OG0008036	TRINITY_DN3316_c0_g1	TRINITY_DN8819_c0_g2	TRINITY_DN2307_c0_g1	TRINITY_DN9642_c0_g1
OG0008037	TRINITY_DN1562_c0_g1	TRINITY_DN2904_c0_g1	TRINITY_DN1785_c1_g2	TRINITY_DN2845_c0_g2
OG0008039	TRINITY_DN1516_c0_g1	TRINITY_DN12500_c0_g1	TRINITY_DN2101_c0_g1	TRINITY_DN5679_c0_g1
OG0008040	TRINITY_DN6736_c0_g2	TRINITY_DN19715_c0_g1	TRINITY_DN3809_c0_g1	TRINITY_DN181_c0_g2
OG0008041	TRINITY_DN1779_c0_g1	TRINITY_DN2029_c0_g1	TRINITY_DN6817_c0_g1	TRINITY_DN1130_c0_g1
OG0008042	TRINITY_DN9731_c0_g1	TRINITY_DN7956_c0_g1	TRINITY_DN21815_c0_g1	TRINITY_DN8191_c0_g1
OG0008043	TRINITY_DN18051_c0_g1	TRINITY_DN3937_c0_g1	TRINITY_DN18809_c0_g1	TRINITY_DN919_c1_g1
OG0008044	TRINITY_DN4185_c0_g2	TRINITY_DN883_c0_g1	TRINITY_DN2657_c0_g3	TRINITY_DN3398_c0_g1
OG0008045	TRINITY_DN2891_c1_g1	TRINITY_DN8192_c0_g1	TRINITY_DN7991_c0_g1	TRINITY_DN16790_c0_g2
OG0008046	TRINITY_DN2886_c0_g1	TRINITY_DN20201_c0_g1	TRINITY_DN6801_c0_g1	TRINITY_DN695_c0_g3
OG0008048	TRINITY_DN84_c0_g2	TRINITY_DN4337_c0_g1	TRINITY_DN6308_c0_g1	TRINITY_DN48_c0_g1
OG0008049	TRINITY_DN27727_c0_g1	TRINITY_DN24120_c0_g1	TRINITY_DN23560_c0_g1	TRINITY_DN23465_c0_g1
OG0008052	TRINITY_DN13015_c0_g1	TRINITY_DN8406_c0_g1	TRINITY_DN2581_c1_g4	TRINITY_DN206_c0_g6
OG0008053	TRINITY_DN13756_c0_g1	TRINITY_DN4470_c0_g1	TRINITY_DN1187_c0_g1	TRINITY_DN11781_c0_g2
OG0008054	TRINITY_DN10618_c0_g1	TRINITY_DN27478_c0_g1	TRINITY_DN18316_c0_g1	TRINITY_DN2154_c0_g2
OG0008055	TRINITY_DN25136_c0_g1	TRINITY_DN6990_c0_g1	TRINITY_DN4003_c0_g2	TRINITY_DN24717_c0_g1
OG0008056	TRINITY_DN1235_c0_g1	TRINITY_DN370_c0_g1	TRINITY_DN1258_c0_g1	TRINITY_DN5358_c0_g1
OG0008057	TRINITY_DN5128_c0_g2	TRINITY_DN18294_c1_g1	TRINITY_DN1937_c0_g1	TRINITY_DN27482_c0_g1
OG0008058	TRINITY_DN275_c0_g2	TRINITY_DN7138_c0_g2	TRINITY_DN22_c0_g1	TRINITY_DN909_c0_g1
OG0008059	TRINITY_DN27660_c0_g1	TRINITY_DN4344_c0_g2	TRINITY_DN5031_c0_g1	TRINITY_DN21066_c0_g1
OG0008060	TRINITY_DN1728_c0_g1	TRINITY_DN1037_c0_g1	TRINITY_DN2592_c0_g3	TRINITY_DN1797_c0_g1
OG0008061	TRINITY_DN18393_c0_g1	TRINITY_DN21342_c0_g3	TRINITY_DN14832_c0_g1	TRINITY_DN2965_c0_g1
OG0008062	TRINITY_DN162_c0_g1	TRINITY_DN152_c0_g1	TRINITY_DN661_c0_g1	TRINITY_DN6417_c0_g1
OG0008063	TRINITY_DN13826_c0_g1	TRINITY_DN3989_c0_g1	TRINITY_DN8762_c0_g1	TRINITY_DN4069_c1_g1
OG0008064	TRINITY_DN26927_c0_g1	TRINITY_DN23738_c0_g1	TRINITY_DN15230_c0_g1	TRINITY_DN19434_c0_g1
OG0008065	TRINITY_DN427_c1_g1	TRINITY_DN2059_c0_g1	TRINITY_DN21824_c0_g1	TRINITY_DN4941_c0_g1
OG0008066	TRINITY_DN5617_c0_g1	TRINITY_DN4952_c0_g1	TRINITY_DN25129_c0_g1	TRINITY_DN16825_c0_g1
OG0008067	TRINITY_DN1922_c0_g1	TRINITY_DN9269_c0_g1	TRINITY_DN15302_c1_g2	TRINITY_DN2224_c0_g2
OG0008068	TRINITY_DN1015_c0_g1	TRINITY_DN5224_c0_g1	TRINITY_DN25190_c0_g1	TRINITY_DN24548_c0_g1
OG0008071	TRINITY_DN738_c0_g1	TRINITY_DN2856_c0_g1	TRINITY_DN116_c1_g2	TRINITY_DN14170_c2_g1
OG0008072	TRINITY_DN26199_c0_g1	TRINITY_DN23320_c0_g1	TRINITY_DN2009_c0_g1	TRINITY_DN5487_c0_g1
OG0008074	TRINITY_DN10137_c0_g1	TRINITY_DN5182_c0_g1	TRINITY_DN12985_c0_g1	TRINITY_DN905_c0_g1
OG0008075	TRINITY_DN2121_c0_g1	TRINITY_DN4213_c0_g1	TRINITY_DN156_c0_g2	TRINITY_DN7555_c0_g1
OG0008076	TRINITY_DN17727_c0_g3	TRINITY_DN7361_c0_g1	TRINITY_DN2071_c0_g1	TRINITY_DN16702_c0_g2
OG0008077	TRINITY_DN2495_c0_g1	TRINITY_DN9024_c0_g1	TRINITY_DN923_c0_g3	TRINITY_DN4963_c0_g1
OG0008078	TRINITY_DN14059_c0_g2	TRINITY_DN2939_c0_g1	TRINITY_DN6406_c0_g2	TRINITY_DN567_c1_g1
OG0008079	TRINITY_DN8700_c0_g1	TRINITY_DN16620_c0_g1	TRINITY_DN3898_c1_g2	TRINITY_DN4714_c0_g1
OG0008081	TRINITY_DN24508_c1_g1	TRINITY_DN1868_c0_g1	TRINITY_DN5171_c0_g1	TRINITY_DN11129_c0_g1
OG0008082	TRINITY_DN26248_c0_g1	TRINITY_DN9629_c0_g1	TRINITY_DN7370_c0_g1	TRINITY_DN25862_c0_g1
OG0008083	TRINITY_DN202_c0_g1	TRINITY_DN12622_c0_g2	TRINITY_DN2354_c4_g1	TRINITY_DN2908_c0_g1
OG0008084	TRINITY_DN3267_c0_g1	TRINITY_DN3026_c0_g1	TRINITY_DN4392_c0_g1	TRINITY_DN3375_c0_g1
OG0008085	TRINITY_DN3661_c0_g1	TRINITY_DN10883_c0_g1	TRINITY_DN1077_c1_g1	TRINITY_DN5333_c0_g1
OG0008086	TRINITY_DN972_c0_g1	TRINITY_DN12272_c0_g1	TRINITY_DN1989_c0_g1	TRINITY_DN10977_c0_g1
OG0008087	TRINITY_DN18259_c0_g1	TRINITY_DN27787_c0_g1	TRINITY_DN23378_c0_g1	TRINITY_DN27456_c0_g1
OG0008088	TRINITY_DN5656_c0_g1	TRINITY_DN3045_c0_g1	TRINITY_DN16854_c0_g1	TRINITY_DN4471_c0_g1
OG0008089	TRINITY_DN4525_c0_g1	TRINITY_DN26467_c0_g1	TRINITY_DN2164_c0_g1	TRINITY_DN3476_c0_g1
OG0008090	TRINITY_DN4640_c0_g1	TRINITY_DN11199_c0_g1	TRINITY_DN16797_c0_g1	TRINITY_DN3410_c0_g1
OG0008091	TRINITY_DN5444_c0_g1	TRINITY_DN15955_c0_g1	TRINITY_DN21083_c0_g1	TRINITY_DN7196_c0_g1
OG0008092	TRINITY_DN5236_c0_g1	TRINITY_DN23340_c0_g1	TRINITY_DN8559_c0_g1	TRINITY_DN3158_c0_g1
OG0008093	TRINITY_DN1126_c0_g1	TRINITY_DN7796_c0_g1	TRINITY_DN1487_c0_g1	TRINITY_DN1176_c0_g1
OG0008095	TRINITY_DN26981_c0_g1	TRINITY_DN9076_c1_g1	TRINITY_DN26287_c0_g1	TRINITY_DN1869_c0_g1
OG0008096	TRINITY_DN2198_c0_g1	TRINITY_DN1233_c0_g1	TRINITY_DN4419_c0_g3	TRINITY_DN1376_c0_g1
OG0008097	TRINITY_DN15864_c0_g2	TRINITY_DN2427_c0_g2	TRINITY_DN11845_c1_g2	TRINITY_DN11042_c0_g2
OG0008099	TRINITY_DN23138_c0_g1	TRINITY_DN10594_c0_g1	TRINITY_DN5368_c0_g1	TRINITY_DN7991_c0_g1
OG0008100	TRINITY_DN3038_c0_g4	TRINITY_DN18116_c0_g4	TRINITY_DN16699_c1_g2	TRINITY_DN7447_c1_g2
OG0008103	TRINITY_DN4680_c0_g1	TRINITY_DN9095_c0_g2	TRINITY_DN4282_c0_g1	TRINITY_DN1814_c0_g1
OG0008104	TRINITY_DN4261_c0_g1	TRINITY_DN8258_c0_g5	TRINITY_DN990_c0_g2	TRINITY_DN943_c0_g1
OG0008105	TRINITY_DN1232_c0_g1	TRINITY_DN19911_c0_g1	TRINITY_DN12047_c0_g2	TRINITY_DN11187_c0_g2
OG0008106	TRINITY_DN20129_c0_g1	TRINITY_DN4338_c0_g1	TRINITY_DN3854_c0_g6	TRINITY_DN14341_c0_g2
OG0008107	TRINITY_DN384_c0_g1	TRINITY_DN8722_c0_g4	TRINITY_DN12049_c0_g1	TRINITY_DN1361_c0_g1
OG0008108	TRINITY_DN21216_c0_g1	TRINITY_DN25482_c0_g1	TRINITY_DN18115_c0_g1	TRINITY_DN7931_c0_g2
OG0008109	TRINITY_DN515_c2_g1	TRINITY_DN7181_c1_g1	TRINITY_DN19495_c0_g1	TRINITY_DN17576_c0_g1
OG0008111	TRINITY_DN1341_c0_g1	TRINITY_DN22920_c0_g1	TRINITY_DN4606_c0_g2	TRINITY_DN5444_c0_g1
OG0008112	TRINITY_DN588_c0_g2	TRINITY_DN2230_c0_g1	TRINITY_DN1379_c0_g2	TRINITY_DN11529_c0_g2
OG0008113	TRINITY_DN113_c0_g2	TRINITY_DN1917_c0_g2	TRINITY_DN20549_c0_g1	TRINITY_DN4235_c0_g1
OG0008114	TRINITY_DN703_c0_g2	TRINITY_DN9343_c0_g3	TRINITY_DN2162_c0_g1	TRINITY_DN3218_c1_g1
OG0008115	TRINITY_DN10605_c0_g3	TRINITY_DN19610_c0_g1	TRINITY_DN4084_c0_g2	TRINITY_DN9071_c0_g2
OG0008116	TRINITY_DN2512_c0_g1	TRINITY_DN2562_c0_g1	TRINITY_DN2504_c3_g1	TRINITY_DN18872_c0_g1
OG0008117	TRINITY_DN19384_c0_g1	TRINITY_DN959_c0_g1	TRINITY_DN4492_c0_g1	TRINITY_DN17386_c0_g2
OG0008119	TRINITY_DN16698_c0_g1	TRINITY_DN3737_c0_g1	TRINITY_DN7841_c0_g2	TRINITY_DN5010_c0_g1
OG0008121	TRINITY_DN5768_c1_g2	TRINITY_DN3425_c0_g4	TRINITY_DN20606_c0_g2	TRINITY_DN3702_c0_g1
OG0008123	TRINITY_DN15941_c0_g1	TRINITY_DN2034_c0_g1	TRINITY_DN5369_c0_g2	TRINITY_DN3719_c0_g1
OG0008124	TRINITY_DN5625_c0_g1	TRINITY_DN5006_c0_g1	TRINITY_DN11382_c0_g1	TRINITY_DN13218_c0_g1
OG0008125	TRINITY_DN2778_c0_g1	TRINITY_DN21040_c0_g1	TRINITY_DN3215_c1_g1	TRINITY_DN1820_c0_g1
OG0008126	TRINITY_DN5548_c0_g1	TRINITY_DN7572_c0_g2	TRINITY_DN1609_c0_g1	TRINITY_DN7886_c0_g1
OG0008127	TRINITY_DN2990_c0_g1	TRINITY_DN3670_c0_g1	TRINITY_DN1416_c0_g1	TRINITY_DN18745_c0_g4
OG0008128	TRINITY_DN2422_c0_g2	TRINITY_DN3013_c0_g1	TRINITY_DN11970_c0_g1	TRINITY_DN3712_c0_g1
OG0008129	TRINITY_DN4553_c0_g1	TRINITY_DN24512_c0_g1	TRINITY_DN1080_c0_g1	TRINITY_DN27249_c0_g1
OG0008130	TRINITY_DN1680_c0_g1	TRINITY_DN5854_c0_g1	TRINITY_DN5141_c0_g1	TRINITY_DN6425_c0_g1
OG0008131	TRINITY_DN5900_c0_g1	TRINITY_DN2268_c0_g1	TRINITY_DN2344_c0_g2	TRINITY_DN5734_c0_g1
OG0008132	TRINITY_DN19_c0_g1	TRINITY_DN1383_c0_g1	TRINITY_DN9747_c0_g1	TRINITY_DN2306_c0_g1
OG0008133	TRINITY_DN2326_c0_g1	TRINITY_DN2110_c0_g1	TRINITY_DN6007_c0_g1	TRINITY_DN1665_c0_g2
OG0008134	TRINITY_DN2593_c0_g1	TRINITY_DN319_c0_g1	TRINITY_DN2112_c0_g1	TRINITY_DN11856_c0_g2
OG0008135	TRINITY_DN12447_c0_g1	TRINITY_DN14181_c0_g1	TRINITY_DN14746_c0_g1	TRINITY_DN4777_c0_g1
OG0008136	TRINITY_DN21256_c0_g1	TRINITY_DN3735_c0_g2	TRINITY_DN25128_c0_g1	TRINITY_DN3560_c2_g3
OG0008137	TRINITY_DN13371_c3_g2	TRINITY_DN6279_c0_g1	TRINITY_DN5894_c0_g1	TRINITY_DN16747_c0_g1
OG0008139	TRINITY_DN6638_c0_g1	TRINITY_DN4252_c0_g1	TRINITY_DN7840_c0_g1	TRINITY_DN13867_c0_g1
OG0008140	TRINITY_DN22184_c0_g1	TRINITY_DN3642_c0_g1	TRINITY_DN6916_c0_g1	TRINITY_DN18005_c0_g1
OG0008141	TRINITY_DN2339_c0_g1	TRINITY_DN329_c0_g1	TRINITY_DN1109_c0_g2	TRINITY_DN747_c0_g1
OG0008143	TRINITY_DN6086_c0_g1	TRINITY_DN15510_c0_g1	TRINITY_DN16478_c0_g1	TRINITY_DN17330_c0_g1
OG0008146	TRINITY_DN6313_c0_g1	TRINITY_DN4537_c0_g1	TRINITY_DN20018_c0_g3	TRINITY_DN12844_c0_g1
OG0008147	TRINITY_DN5563_c0_g1	TRINITY_DN8576_c0_g1	TRINITY_DN2760_c0_g1	TRINITY_DN1246_c0_g1
OG0008148	TRINITY_DN27662_c0_g1	TRINITY_DN4543_c0_g1	TRINITY_DN24399_c0_g1	TRINITY_DN3327_c0_g1
OG0008149	TRINITY_DN4126_c0_g1	TRINITY_DN4691_c0_g1	TRINITY_DN7780_c0_g1	TRINITY_DN2756_c0_g1
OG0008150	TRINITY_DN2724_c0_g1	TRINITY_DN1223_c0_g1	TRINITY_DN20538_c0_g4	TRINITY_DN1975_c0_g1
OG0008151	TRINITY_DN12968_c0_g4	TRINITY_DN18901_c0_g1	TRINITY_DN6922_c0_g4	TRINITY_DN3711_c0_g1
OG0008152	TRINITY_DN7377_c0_g1	TRINITY_DN1584_c0_g1	TRINITY_DN2252_c0_g1	TRINITY_DN9569_c0_g3
OG0008153	TRINITY_DN10466_c1_g2	TRINITY_DN27475_c0_g1	TRINITY_DN8113_c0_g1	TRINITY_DN1989_c0_g1
OG0008154	TRINITY_DN4906_c1_g2	TRINITY_DN758_c0_g2	TRINITY_DN3439_c0_g1	TRINITY_DN4376_c0_g1
OG0008155	TRINITY_DN1591_c0_g1	TRINITY_DN907_c0_g1	TRINITY_DN7804_c0_g1	TRINITY_DN604_c0_g1
OG0008156	TRINITY_DN177_c0_g1	TRINITY_DN502_c0_g1	TRINITY_DN8042_c0_g4	TRINITY_DN196_c0_g1
OG0008157	TRINITY_DN3352_c0_g1	TRINITY_DN1850_c0_g1	TRINITY_DN2827_c0_g6	TRINITY_DN1273_c0_g2
OG0008158	TRINITY_DN16441_c0_g1	TRINITY_DN24825_c0_g1	TRINITY_DN7642_c0_g1	TRINITY_DN18867_c0_g1
OG0008159	TRINITY_DN20157_c0_g1	TRINITY_DN4977_c0_g1	TRINITY_DN2222_c2_g1	TRINITY_DN454_c2_g3
OG0008160	TRINITY_DN6812_c0_g1	TRINITY_DN1595_c0_g2	TRINITY_DN1997_c0_g3	TRINITY_DN3906_c0_g1
OG0008161	TRINITY_DN18787_c0_g1	TRINITY_DN26504_c0_g1	TRINITY_DN25934_c0_g1	TRINITY_DN18592_c0_g1
OG0008162	TRINITY_DN5111_c0_g1	TRINITY_DN17545_c0_g1	TRINITY_DN4758_c0_g1	TRINITY_DN3060_c0_g2
OG0008163	TRINITY_DN1741_c0_g1	TRINITY_DN2575_c0_g1	TRINITY_DN2698_c0_g1	TRINITY_DN11343_c0_g1
OG0008164	TRINITY_DN8052_c0_g1	TRINITY_DN8722_c0_g5	TRINITY_DN3074_c0_g1	TRINITY_DN18209_c0_g1
OG0008165	TRINITY_DN15098_c0_g1	TRINITY_DN5619_c0_g1	TRINITY_DN23228_c0_g1	TRINITY_DN5674_c0_g1
OG0008166	TRINITY_DN1216_c0_g1	TRINITY_DN3636_c0_g1	TRINITY_DN423_c0_g3	TRINITY_DN11212_c0_g2
OG0008167	TRINITY_DN7088_c0_g1	TRINITY_DN13335_c0_g1	TRINITY_DN18470_c0_g2	TRINITY_DN3472_c0_g1
OG0008169	TRINITY_DN9549_c0_g1	TRINITY_DN3096_c0_g1	TRINITY_DN10210_c0_g1	TRINITY_DN3900_c0_g1
OG0008170	TRINITY_DN3930_c0_g1	TRINITY_DN5807_c0_g1	TRINITY_DN12363_c0_g1	TRINITY_DN3722_c0_g2
OG0008171	TRINITY_DN7753_c0_g3	TRINITY_DN7482_c0_g2	TRINITY_DN455_c0_g1	TRINITY_DN9412_c0_g3
OG0008172	TRINITY_DN27905_c0_g1	TRINITY_DN26970_c0_g1	TRINITY_DN25685_c0_g1	TRINITY_DN26303_c0_g1
OG0008174	TRINITY_DN6306_c0_g1	TRINITY_DN820_c0_g1	TRINITY_DN3231_c0_g2	TRINITY_DN13132_c0_g2
OG0008175	TRINITY_DN4443_c0_g1	TRINITY_DN4419_c0_g1	TRINITY_DN2711_c0_g1	TRINITY_DN9050_c0_g1
OG0008176	TRINITY_DN11692_c0_g1	TRINITY_DN27845_c0_g1	TRINITY_DN3593_c0_g1	TRINITY_DN9018_c0_g1
OG0008178	TRINITY_DN26332_c0_g1	TRINITY_DN5471_c0_g1	TRINITY_DN9184_c0_g1	TRINITY_DN25574_c0_g1
OG0008179	TRINITY_DN11695_c0_g1	TRINITY_DN4794_c0_g1	TRINITY_DN6958_c0_g1	TRINITY_DN20787_c0_g1
OG0008180	TRINITY_DN268_c0_g1	TRINITY_DN225_c0_g1	TRINITY_DN3985_c0_g2	TRINITY_DN357_c0_g1
OG0008181	TRINITY_DN11351_c0_g1	TRINITY_DN12069_c0_g1	TRINITY_DN2863_c0_g1	TRINITY_DN4542_c0_g1
OG0008183	TRINITY_DN18127_c0_g1	TRINITY_DN4275_c0_g1	TRINITY_DN12963_c0_g1	TRINITY_DN5918_c0_g1
OG0008184	TRINITY_DN1802_c1_g2	TRINITY_DN8775_c0_g1	TRINITY_DN6675_c0_g2	TRINITY_DN4781_c0_g1
OG0008186	TRINITY_DN2849_c0_g1	TRINITY_DN6415_c0_g1	TRINITY_DN21753_c0_g1	TRINITY_DN726_c0_g1
OG0008187	TRINITY_DN21374_c0_g1	TRINITY_DN14910_c0_g1	TRINITY_DN25366_c0_g1	TRINITY_DN23193_c0_g4
OG0008188	TRINITY_DN12400_c0_g1	TRINITY_DN26691_c0_g1	TRINITY_DN24451_c0_g1	TRINITY_DN6048_c0_g4
OG0008189	TRINITY_DN8745_c0_g1	TRINITY_DN2966_c0_g1	TRINITY_DN7134_c0_g3	TRINITY_DN1933_c0_g1
OG0008190	TRINITY_DN4850_c0_g2	TRINITY_DN5253_c0_g1	TRINITY_DN17708_c0_g1	TRINITY_DN6848_c0_g2
OG0008191	TRINITY_DN19469_c0_g1	TRINITY_DN812_c0_g1	TRINITY_DN5099_c0_g1	TRINITY_DN1688_c0_g1
OG0008192	TRINITY_DN4044_c0_g2	TRINITY_DN17985_c0_g1	TRINITY_DN15213_c0_g1	TRINITY_DN14079_c0_g1
OG0008193	TRINITY_DN1413_c1_g1	TRINITY_DN18106_c0_g1	TRINITY_DN32_c0_g2	TRINITY_DN53_c0_g1
OG0008194	TRINITY_DN12409_c0_g1	TRINITY_DN5121_c0_g1	TRINITY_DN7238_c0_g1	TRINITY_DN20214_c0_g1
OG0008195	TRINITY_DN6836_c0_g1	TRINITY_DN5579_c0_g1	TRINITY_DN11332_c0_g1	TRINITY_DN1663_c0_g1
OG0008197	TRINITY_DN3078_c0_g1	TRINITY_DN16125_c0_g1	TRINITY_DN1625_c0_g3	TRINITY_DN965_c0_g1
OG0008199	TRINITY_DN2490_c0_g1	TRINITY_DN1747_c0_g1	TRINITY_DN4767_c0_g1	TRINITY_DN4252_c0_g1
OG0008201	TRINITY_DN1255_c0_g3	TRINITY_DN12016_c0_g1	TRINITY_DN2479_c0_g1	TRINITY_DN1899_c0_g4
OG0008202	TRINITY_DN6805_c0_g2	TRINITY_DN5280_c0_g1	TRINITY_DN23214_c0_g1	TRINITY_DN3812_c0_g1
OG0008203	TRINITY_DN2499_c0_g1	TRINITY_DN26506_c0_g1	TRINITY_DN2822_c0_g1	TRINITY_DN19413_c0_g1
OG0008204	TRINITY_DN431_c1_g1	TRINITY_DN4550_c0_g3	TRINITY_DN78_c1_g1	TRINITY_DN725_c1_g1
OG0008205	TRINITY_DN22728_c0_g1	TRINITY_DN4101_c0_g1	TRINITY_DN2430_c0_g1	TRINITY_DN2948_c0_g1
OG0008206	TRINITY_DN389_c0_g1	TRINITY_DN1844_c0_g1	TRINITY_DN374_c0_g1	TRINITY_DN836_c0_g2
OG0008209	TRINITY_DN1068_c0_g2	TRINITY_DN2717_c0_g4	TRINITY_DN1000_c2_g1	TRINITY_DN5042_c1_g4
OG0008210	TRINITY_DN8167_c0_g1	TRINITY_DN10430_c0_g1	TRINITY_DN2755_c0_g1	TRINITY_DN10884_c0_g1
OG0008211	TRINITY_DN2086_c0_g1	TRINITY_DN18953_c0_g1	TRINITY_DN26121_c0_g1	TRINITY_DN12915_c0_g1
OG0008212	TRINITY_DN184_c0_g1	TRINITY_DN2222_c0_g1	TRINITY_DN342_c0_g1	TRINITY_DN2877_c0_g1
OG0008213	TRINITY_DN6087_c0_g1	TRINITY_DN23116_c0_g1	TRINITY_DN9907_c0_g1	TRINITY_DN6472_c0_g1
OG0008214	TRINITY_DN26875_c0_g1	TRINITY_DN19658_c0_g1	TRINITY_DN23131_c0_g1	TRINITY_DN1362_c1_g2
OG0008216	TRINITY_DN5373_c0_g3	TRINITY_DN695_c0_g1	TRINITY_DN5287_c0_g2	TRINITY_DN2678_c0_g1
OG0008217	TRINITY_DN155_c0_g1	TRINITY_DN5594_c0_g2	TRINITY_DN912_c0_g1	TRINITY_DN18_c0_g1
OG0008218	TRINITY_DN5181_c0_g1	TRINITY_DN15201_c1_g1	TRINITY_DN4335_c0_g2	TRINITY_DN17047_c0_g1
OG0008219	TRINITY_DN11136_c0_g1	TRINITY_DN26464_c0_g1	TRINITY_DN25898_c0_g1	TRINITY_DN7271_c0_g1
OG0008220	TRINITY_DN3709_c0_g1	TRINITY_DN9848_c1_g1	TRINITY_DN2810_c0_g1	TRINITY_DN5667_c0_g2
OG0008221	TRINITY_DN868_c0_g1	TRINITY_DN4937_c0_g1	TRINITY_DN3780_c0_g4	TRINITY_DN9500_c0_g1
OG0008222	TRINITY_DN7143_c0_g1	TRINITY_DN14632_c0_g1	TRINITY_DN7422_c2_g1	TRINITY_DN15496_c0_g1
OG0008223	TRINITY_DN1154_c0_g1	TRINITY_DN2816_c4_g1	TRINITY_DN729_c0_g1	TRINITY_DN3597_c0_g1
OG0008224	TRINITY_DN1319_c0_g1	TRINITY_DN5441_c0_g1	TRINITY_DN10263_c0_g1	TRINITY_DN23659_c0_g1
OG0008225	TRINITY_DN4245_c0_g1	TRINITY_DN12403_c0_g1	TRINITY_DN5035_c0_g1	TRINITY_DN9278_c0_g1
OG0008226	TRINITY_DN3558_c0_g1	TRINITY_DN23745_c0_g1	TRINITY_DN13123_c0_g5	TRINITY_DN2514_c3_g1
OG0008227	TRINITY_DN499_c0_g1	TRINITY_DN604_c0_g2	TRINITY_DN5393_c0_g1	TRINITY_DN14198_c0_g1
OG0008228	TRINITY_DN11245_c0_g1	TRINITY_DN6777_c0_g1	TRINITY_DN6338_c0_g1	TRINITY_DN1885_c0_g1
OG0008229	TRINITY_DN5223_c0_g1	TRINITY_DN2586_c0_g1	TRINITY_DN3269_c0_g1	TRINITY_DN7963_c0_g1
OG0008230	TRINITY_DN8825_c0_g1	TRINITY_DN4858_c0_g1	TRINITY_DN3807_c0_g1	TRINITY_DN1014_c0_g1
OG0008231	TRINITY_DN3949_c0_g1	TRINITY_DN4234_c0_g1	TRINITY_DN2493_c0_g1	TRINITY_DN27195_c0_g1
OG0008233	TRINITY_DN1462_c0_g1	TRINITY_DN9304_c0_g1	TRINITY_DN2690_c0_g1	TRINITY_DN5909_c0_g1
OG0008234	TRINITY_DN11926_c0_g1	TRINITY_DN2160_c0_g1	TRINITY_DN24540_c0_g1	TRINITY_DN9511_c0_g2
OG0008235	TRINITY_DN18805_c0_g2	TRINITY_DN5087_c0_g5	TRINITY_DN16402_c1_g1	TRINITY_DN743_c1_g2
OG0008236	TRINITY_DN1355_c0_g1	TRINITY_DN1570_c0_g1	TRINITY_DN177_c0_g1	TRINITY_DN2262_c0_g1
OG0008237	TRINITY_DN13323_c0_g2	TRINITY_DN27517_c0_g1	TRINITY_DN12386_c0_g2	TRINITY_DN2728_c0_g2
OG0008238	TRINITY_DN8871_c0_g1	TRINITY_DN12359_c0_g2	TRINITY_DN3537_c1_g1	TRINITY_DN8741_c0_g1
OG0008239	TRINITY_DN4867_c0_g1	TRINITY_DN1042_c0_g1	TRINITY_DN9752_c1_g1	TRINITY_DN12287_c0_g1
OG0008240	TRINITY_DN11278_c0_g1	TRINITY_DN11206_c0_g1	TRINITY_DN20594_c0_g1	TRINITY_DN11077_c0_g1
OG0008241	TRINITY_DN21898_c0_g1	TRINITY_DN15743_c0_g1	TRINITY_DN14101_c0_g1	TRINITY_DN8156_c1_g1
OG0008242	TRINITY_DN4392_c0_g1	TRINITY_DN8977_c0_g1	TRINITY_DN1293_c0_g2	TRINITY_DN14740_c0_g2
OG0008243	TRINITY_DN2311_c0_g5	TRINITY_DN5766_c0_g1	TRINITY_DN7164_c0_g6	TRINITY_DN1707_c0_g4
OG0008247	TRINITY_DN4351_c0_g1	TRINITY_DN6582_c0_g2	TRINITY_DN798_c1_g3	TRINITY_DN2889_c0_g1
OG0008251	TRINITY_DN1190_c0_g2	TRINITY_DN25913_c0_g1	TRINITY_DN3614_c0_g1	TRINITY_DN12017_c0_g1
OG0008252	TRINITY_DN9487_c0_g1	TRINITY_DN27833_c0_g1	TRINITY_DN471_c0_g1	TRINITY_DN26479_c0_g1
OG0008253	TRINITY_DN446_c0_g2	TRINITY_DN9593_c0_g1	TRINITY_DN14501_c0_g1	TRINITY_DN2947_c0_g1
OG0008254	TRINITY_DN10448_c0_g2	TRINITY_DN3762_c0_g1	TRINITY_DN18786_c0_g1	TRINITY_DN3023_c0_g1
OG0008255	TRINITY_DN13998_c0_g1	TRINITY_DN1471_c0_g1	TRINITY_DN538_c0_g1	TRINITY_DN1787_c0_g2
OG0008256	TRINITY_DN5561_c0_g1	TRINITY_DN6082_c0_g1	TRINITY_DN7371_c0_g1	TRINITY_DN6765_c0_g1
OG0008257	TRINITY_DN11587_c0_g1	TRINITY_DN23684_c0_g1	TRINITY_DN22416_c0_g1	TRINITY_DN5390_c0_g1
OG0008258	TRINITY_DN6937_c0_g1	TRINITY_DN8807_c0_g1	TRINITY_DN17555_c0_g1	TRINITY_DN7110_c0_g1
OG0008259	TRINITY_DN14462_c0_g2	TRINITY_DN10568_c0_g1	TRINITY_DN15268_c0_g3	TRINITY_DN4952_c0_g1
OG0008260	TRINITY_DN11724_c0_g2	TRINITY_DN25918_c0_g1	TRINITY_DN2753_c0_g2	TRINITY_DN14030_c0_g1
OG0008261	TRINITY_DN3531_c0_g1	TRINITY_DN5275_c0_g1	TRINITY_DN8822_c0_g1	TRINITY_DN6316_c0_g1
OG0008262	TRINITY_DN1138_c0_g2	TRINITY_DN4706_c0_g1	TRINITY_DN3009_c0_g1	TRINITY_DN790_c0_g1
OG0008264	TRINITY_DN17083_c2_g1	TRINITY_DN21484_c0_g1	TRINITY_DN9760_c1_g1	TRINITY_DN878_c1_g2
OG0008265	TRINITY_DN3894_c0_g4	TRINITY_DN6419_c0_g1	TRINITY_DN25005_c0_g1	TRINITY_DN1442_c0_g1
OG0008266	TRINITY_DN292_c0_g1	TRINITY_DN1477_c0_g1	TRINITY_DN1962_c0_g1	TRINITY_DN825_c0_g1
OG0008268	TRINITY_DN14441_c1_g1	TRINITY_DN7179_c0_g1	TRINITY_DN20302_c0_g1	TRINITY_DN3743_c0_g1
OG0008269	TRINITY_DN17807_c0_g1	TRINITY_DN6373_c0_g2	TRINITY_DN18705_c0_g1	TRINITY_DN2883_c1_g1
OG0008270	TRINITY_DN18532_c0_g1	TRINITY_DN1966_c0_g1	TRINITY_DN21600_c0_g1	TRINITY_DN13213_c0_g1
OG0008271	TRINITY_DN17627_c0_g1	TRINITY_DN5443_c0_g1	TRINITY_DN13031_c0_g1	TRINITY_DN25513_c0_g1
OG0008272	TRINITY_DN5796_c0_g1	TRINITY_DN11267_c0_g1	TRINITY_DN5724_c0_g1	TRINITY_DN24631_c0_g1
OG0008273	TRINITY_DN17044_c0_g1	TRINITY_DN448_c0_g1	TRINITY_DN929_c0_g1	TRINITY_DN518_c0_g1
OG0008274	TRINITY_DN4273_c0_g1	TRINITY_DN8414_c0_g1	TRINITY_DN8361_c1_g2	TRINITY_DN239_c0_g1
OG0008275	TRINITY_DN16690_c0_g1	TRINITY_DN17975_c0_g1	TRINITY_DN8204_c0_g1	TRINITY_DN14999_c0_g1
OG0008276	TRINITY_DN5175_c0_g1	TRINITY_DN29_c1_g1	TRINITY_DN1594_c1_g2	TRINITY_DN3239_c0_g4
OG0008277	TRINITY_DN2409_c0_g1	TRINITY_DN189_c0_g1	TRINITY_DN730_c0_g1	TRINITY_DN850_c0_g1
OG0008278	TRINITY_DN1926_c0_g1	TRINITY_DN25926_c0_g1	TRINITY_DN25066_c0_g1	TRINITY_DN13416_c0_g1
OG0008279	TRINITY_DN16431_c0_g1	TRINITY_DN9050_c0_g2	TRINITY_DN5959_c0_g1	TRINITY_DN1852_c0_g1
OG0008280	TRINITY_DN3602_c0_g1	TRINITY_DN16706_c0_g1	TRINITY_DN4356_c0_g1	TRINITY_DN2387_c0_g3
OG0008281	TRINITY_DN10154_c1_g1	TRINITY_DN12692_c0_g5	TRINITY_DN2464_c0_g3	TRINITY_DN424_c0_g1
OG0008282	TRINITY_DN24112_c0_g1	TRINITY_DN25844_c0_g1	TRINITY_DN7092_c0_g2	TRINITY_DN26407_c0_g1
OG0008283	TRINITY_DN389_c9_g1	TRINITY_DN463_c0_g1	TRINITY_DN25002_c0_g1	TRINITY_DN9601_c0_g1
OG0008285	TRINITY_DN1190_c0_g1	TRINITY_DN20538_c0_g2	TRINITY_DN2362_c0_g2	TRINITY_DN1647_c0_g2
OG0008286	TRINITY_DN25541_c0_g1	TRINITY_DN1647_c0_g1	TRINITY_DN7662_c0_g1	TRINITY_DN4826_c0_g1
OG0008288	TRINITY_DN20088_c0_g1	TRINITY_DN26189_c0_g1	TRINITY_DN25098_c0_g1	TRINITY_DN1141_c0_g1
OG0008289	TRINITY_DN11510_c0_g1	TRINITY_DN14873_c0_g1	TRINITY_DN2589_c0_g1	TRINITY_DN238_c2_g1
OG0008290	TRINITY_DN2655_c0_g2	TRINITY_DN751_c0_g2	TRINITY_DN431_c0_g3	TRINITY_DN202_c0_g2
OG0008292	TRINITY_DN5818_c0_g3	TRINITY_DN5077_c0_g1	TRINITY_DN2875_c0_g1	TRINITY_DN15607_c0_g1
OG0008293	TRINITY_DN2357_c0_g1	TRINITY_DN11303_c0_g2	TRINITY_DN4100_c0_g1	TRINITY_DN2916_c0_g1
OG0008294	TRINITY_DN3363_c0_g1	TRINITY_DN27754_c0_g1	TRINITY_DN1233_c0_g1	TRINITY_DN18607_c0_g1
OG0008295	TRINITY_DN7666_c0_g1	TRINITY_DN5508_c0_g1	TRINITY_DN26307_c0_g1	TRINITY_DN7058_c0_g1
OG0008296	TRINITY_DN16467_c0_g1	TRINITY_DN1916_c0_g1	TRINITY_DN3157_c0_g1	TRINITY_DN13376_c1_g1
OG0008297	TRINITY_DN84_c0_g1	TRINITY_DN3822_c0_g1	TRINITY_DN26109_c0_g1	TRINITY_DN12424_c0_g1
OG0008299	TRINITY_DN12169_c0_g2	TRINITY_DN4738_c0_g1	TRINITY_DN15573_c0_g1	TRINITY_DN24618_c0_g1
OG0008300	TRINITY_DN2106_c0_g1	TRINITY_DN26948_c0_g1	TRINITY_DN5412_c0_g1	TRINITY_DN10933_c0_g3
OG0008301	TRINITY_DN10346_c0_g2	TRINITY_DN23951_c0_g1	TRINITY_DN19710_c0_g2	TRINITY_DN26771_c0_g1
OG0008302	TRINITY_DN7597_c0_g1	TRINITY_DN24505_c0_g1	TRINITY_DN1645_c0_g1	TRINITY_DN3328_c0_g1
OG0008303	TRINITY_DN14707_c0_g2	TRINITY_DN70_c0_g4	TRINITY_DN9590_c0_g4	TRINITY_DN20920_c0_g1
OG0008304	TRINITY_DN16909_c0_g3	TRINITY_DN25536_c0_g1	TRINITY_DN6043_c0_g1	TRINITY_DN23630_c0_g1
OG0008305	TRINITY_DN1950_c0_g1	TRINITY_DN7619_c0_g1	TRINITY_DN25318_c0_g1	TRINITY_DN16466_c0_g1
OG0008306	TRINITY_DN9481_c0_g1	TRINITY_DN6228_c0_g1	TRINITY_DN25126_c0_g1	TRINITY_DN5287_c0_g1
OG0008308	TRINITY_DN4242_c0_g2	TRINITY_DN22600_c0_g3	TRINITY_DN19872_c0_g1	TRINITY_DN5114_c0_g2
OG0008309	TRINITY_DN19008_c0_g1	TRINITY_DN10616_c0_g1	TRINITY_DN11634_c0_g2	TRINITY_DN13988_c0_g2
OG0008310	TRINITY_DN1361_c0_g2	TRINITY_DN2343_c0_g1	TRINITY_DN9879_c0_g1	TRINITY_DN9770_c0_g1
OG0008311	TRINITY_DN6482_c0_g2	TRINITY_DN1762_c0_g1	TRINITY_DN4309_c0_g1	TRINITY_DN2873_c0_g2
OG0008312	TRINITY_DN7540_c0_g2	TRINITY_DN22695_c0_g1	TRINITY_DN5577_c1_g4	TRINITY_DN3666_c1_g3
OG0008313	TRINITY_DN2223_c0_g1	TRINITY_DN3144_c0_g1	TRINITY_DN4293_c0_g1	TRINITY_DN2259_c0_g1
OG0008314	TRINITY_DN398_c0_g1	TRINITY_DN10619_c0_g1	TRINITY_DN19471_c0_g1	TRINITY_DN379_c0_g1
OG0008315	TRINITY_DN6012_c1_g1	TRINITY_DN2072_c0_g1	TRINITY_DN302_c1_g1	TRINITY_DN3516_c0_g1
OG0008317	TRINITY_DN6375_c0_g2	TRINITY_DN451_c0_g1	TRINITY_DN15969_c0_g1	TRINITY_DN11760_c0_g2
OG0008318	TRINITY_DN722_c0_g1	TRINITY_DN933_c0_g1	TRINITY_DN7660_c0_g1	TRINITY_DN18802_c0_g1
OG0008319	TRINITY_DN1952_c0_g2	TRINITY_DN13485_c0_g1	TRINITY_DN3566_c0_g1	TRINITY_DN9776_c0_g1
OG0008320	TRINITY_DN23387_c0_g1	TRINITY_DN3613_c0_g2	TRINITY_DN5291_c0_g1	TRINITY_DN1980_c0_g2
OG0008321	TRINITY_DN77_c0_g1	TRINITY_DN192_c1_g1	TRINITY_DN7220_c0_g1	TRINITY_DN25615_c0_g1
OG0008322	TRINITY_DN5578_c0_g1	TRINITY_DN4071_c0_g1	TRINITY_DN2089_c0_g1	TRINITY_DN5239_c0_g1
OG0008323	TRINITY_DN22925_c0_g1	TRINITY_DN25785_c0_g1	TRINITY_DN7007_c0_g2	TRINITY_DN27302_c0_g1
OG0008324	TRINITY_DN897_c0_g1	TRINITY_DN527_c0_g1	TRINITY_DN1570_c0_g1	TRINITY_DN4833_c0_g1
OG0008325	TRINITY_DN4256_c0_g1	TRINITY_DN3148_c0_g1	TRINITY_DN9489_c0_g1	TRINITY_DN4089_c0_g1
OG0008326	TRINITY_DN6592_c0_g1	TRINITY_DN3682_c0_g1	TRINITY_DN22233_c0_g1	TRINITY_DN19993_c0_g1
OG0008328	TRINITY_DN2245_c0_g1	TRINITY_DN4987_c0_g2	TRINITY_DN3822_c0_g1	TRINITY_DN797_c0_g2
OG0008329	TRINITY_DN2798_c0_g2	TRINITY_DN6603_c0_g1	TRINITY_DN23052_c0_g1	TRINITY_DN6510_c0_g2
OG0008331	TRINITY_DN14980_c0_g1	TRINITY_DN6393_c0_g1	TRINITY_DN23469_c0_g1	TRINITY_DN1317_c0_g1
OG0008332	TRINITY_DN22631_c0_g1	TRINITY_DN23708_c0_g1	TRINITY_DN16306_c0_g1	TRINITY_DN20325_c0_g1
OG0008333	TRINITY_DN24395_c0_g1	TRINITY_DN4241_c0_g2	TRINITY_DN1045_c0_g1	TRINITY_DN204_c0_g1
OG0008335	TRINITY_DN1813_c0_g1	TRINITY_DN944_c1_g2	TRINITY_DN557_c0_g1	TRINITY_DN7097_c0_g2
OG0008336	TRINITY_DN851_c0_g1	TRINITY_DN14812_c0_g2	TRINITY_DN11375_c0_g1	TRINITY_DN1362_c1_g1
OG0008337	TRINITY_DN523_c0_g1	TRINITY_DN12634_c0_g1	TRINITY_DN9042_c0_g1	TRINITY_DN10162_c0_g1
OG0008338	TRINITY_DN21838_c0_g1	TRINITY_DN6754_c0_g1	TRINITY_DN15037_c0_g1	TRINITY_DN13424_c0_g1
OG0008339	TRINITY_DN2357_c1_g2	TRINITY_DN10010_c0_g1	TRINITY_DN1923_c1_g2	TRINITY_DN1240_c0_g1
OG0008340	TRINITY_DN24840_c0_g1	TRINITY_DN21472_c0_g1	TRINITY_DN6945_c1_g1	TRINITY_DN5703_c0_g1
OG0008341	TRINITY_DN12702_c1_g1	TRINITY_DN677_c0_g1	TRINITY_DN4580_c0_g1	TRINITY_DN17235_c0_g3
OG0008342	TRINITY_DN10272_c0_g1	TRINITY_DN855_c1_g1	TRINITY_DN1321_c0_g1	TRINITY_DN1502_c2_g1
OG0008343	TRINITY_DN319_c0_g2	TRINITY_DN14551_c0_g3	TRINITY_DN1538_c3_g1	TRINITY_DN2645_c0_g2
OG0008344	TRINITY_DN5957_c0_g2	TRINITY_DN1293_c0_g1	TRINITY_DN24562_c0_g1	TRINITY_DN26055_c0_g1
OG0008345	TRINITY_DN1116_c0_g1	TRINITY_DN1993_c0_g1	TRINITY_DN1622_c1_g1	TRINITY_DN5315_c0_g1
OG0008346	TRINITY_DN14582_c0_g4	TRINITY_DN4935_c0_g1	TRINITY_DN6353_c1_g2	TRINITY_DN6815_c0_g1
OG0008347	TRINITY_DN15708_c0_g1	TRINITY_DN6820_c0_g1	TRINITY_DN878_c0_g3	TRINITY_DN153_c0_g1
OG0008348	TRINITY_DN3017_c0_g2	TRINITY_DN2594_c0_g1	TRINITY_DN4053_c0_g1	TRINITY_DN3617_c0_g1
OG0008349	TRINITY_DN7314_c0_g1	TRINITY_DN23284_c0_g1	TRINITY_DN23279_c0_g1	TRINITY_DN27345_c0_g1
OG0008350	TRINITY_DN8421_c0_g1	TRINITY_DN18139_c0_g1	TRINITY_DN1042_c0_g1	TRINITY_DN13090_c0_g1
OG0008351	TRINITY_DN2157_c0_g1	TRINITY_DN6829_c0_g1	TRINITY_DN4470_c0_g2	TRINITY_DN1308_c0_g2
OG0008352	TRINITY_DN3328_c0_g1	TRINITY_DN2124_c0_g1	TRINITY_DN14006_c0_g2	TRINITY_DN5902_c0_g1
OG0008354	TRINITY_DN14861_c0_g1	TRINITY_DN23680_c0_g1	TRINITY_DN14132_c0_g1	TRINITY_DN7402_c0_g1
OG0008355	TRINITY_DN2406_c0_g1	TRINITY_DN11812_c0_g1	TRINITY_DN507_c0_g1	TRINITY_DN1496_c0_g1
OG0008356	TRINITY_DN323_c0_g1	TRINITY_DN8459_c0_g1	TRINITY_DN2815_c0_g1	TRINITY_DN26787_c0_g1
OG0008357	TRINITY_DN26187_c0_g1	TRINITY_DN2560_c0_g1	TRINITY_DN4589_c0_g1	TRINITY_DN2508_c0_g1
OG0008358	TRINITY_DN256_c0_g1	TRINITY_DN13708_c0_g1	TRINITY_DN5050_c0_g1	TRINITY_DN2927_c0_g1
OG0008359	TRINITY_DN10678_c0_g1	TRINITY_DN18790_c0_g2	TRINITY_DN237_c0_g1	TRINITY_DN2358_c0_g1
OG0008361	TRINITY_DN25630_c0_g1	TRINITY_DN3807_c0_g1	TRINITY_DN3852_c0_g1	TRINITY_DN17893_c0_g1
OG0008362	TRINITY_DN1865_c0_g1	TRINITY_DN1654_c0_g1	TRINITY_DN2868_c0_g3	TRINITY_DN3427_c1_g1
OG0008363	TRINITY_DN842_c0_g1	TRINITY_DN1208_c0_g4	TRINITY_DN2219_c0_g3	TRINITY_DN3131_c0_g2
OG0008364	TRINITY_DN2282_c0_g1	TRINITY_DN691_c0_g1	TRINITY_DN20841_c0_g2	TRINITY_DN11402_c0_g1
OG0008365	TRINITY_DN3376_c0_g1	TRINITY_DN11266_c0_g1	TRINITY_DN4889_c0_g2	TRINITY_DN3188_c0_g1
OG0008366	TRINITY_DN27653_c0_g1	TRINITY_DN25665_c0_g1	TRINITY_DN23092_c0_g1	TRINITY_DN24751_c0_g1
OG0008367	TRINITY_DN2815_c0_g1	TRINITY_DN6022_c0_g1	TRINITY_DN3140_c0_g1	TRINITY_DN3858_c0_g1
OG0008369	TRINITY_DN21408_c0_g1	TRINITY_DN24915_c0_g1	TRINITY_DN8812_c0_g1	TRINITY_DN27472_c0_g1
OG0008370	TRINITY_DN2819_c0_g1	TRINITY_DN895_c0_g1	TRINITY_DN4413_c0_g1	TRINITY_DN16949_c0_g2
OG0008371	TRINITY_DN18472_c0_g1	TRINITY_DN26930_c0_g1	TRINITY_DN25118_c0_g1	TRINITY_DN25826_c0_g1
OG0008374	TRINITY_DN15970_c1_g1	TRINITY_DN26941_c0_g1	TRINITY_DN3897_c0_g2	TRINITY_DN26592_c0_g1
OG0008377	TRINITY_DN18518_c0_g1	TRINITY_DN356_c0_g2	TRINITY_DN917_c1_g1	TRINITY_DN2122_c0_g2
OG0008378	TRINITY_DN27709_c0_g1	TRINITY_DN15192_c0_g1	TRINITY_DN14755_c0_g1	TRINITY_DN7720_c0_g1
OG0008379	TRINITY_DN10388_c0_g5	TRINITY_DN3649_c0_g2	TRINITY_DN6577_c0_g3	TRINITY_DN12656_c0_g1
OG0008380	TRINITY_DN22791_c0_g1	TRINITY_DN23376_c0_g1	TRINITY_DN22309_c0_g1	TRINITY_DN14807_c0_g1
OG0008382	TRINITY_DN20047_c0_g5	TRINITY_DN4829_c0_g1	TRINITY_DN3453_c0_g2	TRINITY_DN1110_c2_g2
OG0008383	TRINITY_DN3245_c0_g2	TRINITY_DN26738_c0_g1	TRINITY_DN4775_c0_g1	TRINITY_DN21441_c0_g1
OG0008384	TRINITY_DN869_c0_g1	TRINITY_DN2273_c0_g1	TRINITY_DN5438_c0_g1	TRINITY_DN1415_c0_g1
OG0008386	TRINITY_DN1234_c0_g1	TRINITY_DN1881_c0_g1	TRINITY_DN1243_c0_g1	TRINITY_DN932_c0_g1
OG0008387	TRINITY_DN2310_c0_g1	TRINITY_DN551_c0_g1	TRINITY_DN16826_c0_g1	TRINITY_DN895_c0_g1
OG0008388	TRINITY_DN5543_c0_g1	TRINITY_DN18188_c0_g1	TRINITY_DN14505_c0_g1	TRINITY_DN11881_c0_g1
OG0008389	TRINITY_DN1010_c0_g1	TRINITY_DN2437_c0_g1	TRINITY_DN2357_c0_g1	TRINITY_DN4563_c0_g1
OG0008394	TRINITY_DN4673_c0_g1	TRINITY_DN1625_c0_g1	TRINITY_DN4939_c0_g1	TRINITY_DN391_c0_g1
OG0008395	TRINITY_DN15255_c0_g1	TRINITY_DN4953_c0_g1	TRINITY_DN3113_c0_g1	TRINITY_DN6941_c0_g2
OG0008396	TRINITY_DN12738_c0_g1	TRINITY_DN1564_c0_g1	TRINITY_DN2152_c0_g1	TRINITY_DN15829_c0_g1
OG0008400	TRINITY_DN3274_c0_g2	TRINITY_DN7020_c0_g1	TRINITY_DN17825_c0_g1	TRINITY_DN5398_c0_g1
OG0008401	TRINITY_DN5447_c1_g1	TRINITY_DN17131_c0_g1	TRINITY_DN17198_c0_g2	TRINITY_DN3738_c0_g1
OG0008402	TRINITY_DN3287_c0_g5	TRINITY_DN2151_c0_g1	TRINITY_DN643_c0_g2	TRINITY_DN830_c1_g1
OG0008403	TRINITY_DN4586_c0_g1	TRINITY_DN16616_c0_g1	TRINITY_DN19487_c0_g1	TRINITY_DN2131_c0_g1
OG0008404	TRINITY_DN993_c2_g1	TRINITY_DN5380_c0_g4	TRINITY_DN5463_c0_g1	TRINITY_DN6537_c0_g2
OG0008407	TRINITY_DN13744_c0_g1	TRINITY_DN961_c0_g1	TRINITY_DN7987_c1_g1	TRINITY_DN6027_c0_g1
OG0008408	TRINITY_DN24766_c0_g1	TRINITY_DN20913_c0_g1	TRINITY_DN521_c0_g1	TRINITY_DN8954_c0_g1
OG0008409	TRINITY_DN6028_c0_g1	TRINITY_DN9783_c1_g1	TRINITY_DN172_c5_g1	TRINITY_DN494_c0_g1
OG0008411	TRINITY_DN3693_c0_g1	TRINITY_DN1575_c0_g1	TRINITY_DN13964_c0_g1	TRINITY_DN4742_c0_g1
OG0008412	TRINITY_DN27108_c0_g1	TRINITY_DN23909_c0_g1	TRINITY_DN1749_c0_g1	TRINITY_DN3456_c0_g1
OG0008413	TRINITY_DN8835_c0_g1	TRINITY_DN2452_c0_g1	TRINITY_DN6331_c0_g1	TRINITY_DN24987_c0_g1
OG0008415	TRINITY_DN881_c0_g1	TRINITY_DN26468_c0_g1	TRINITY_DN25897_c0_g1	TRINITY_DN9213_c0_g1
OG0008416	TRINITY_DN15678_c0_g1	TRINITY_DN5372_c0_g2	TRINITY_DN17702_c0_g1	TRINITY_DN10917_c0_g2
OG0008417	TRINITY_DN1540_c0_g1	TRINITY_DN1411_c0_g4	TRINITY_DN12421_c0_g1	TRINITY_DN10199_c0_g1
OG0008418	TRINITY_DN4890_c0_g1	TRINITY_DN23673_c0_g1	TRINITY_DN1567_c0_g1	TRINITY_DN16771_c0_g1
OG0008419	TRINITY_DN27590_c0_g1	TRINITY_DN20948_c0_g1	TRINITY_DN40_c3_g1	TRINITY_DN2330_c2_g1
OG0008420	TRINITY_DN1843_c0_g2	TRINITY_DN17079_c0_g1	TRINITY_DN1798_c1_g1	TRINITY_DN5860_c0_g1
OG0008421	TRINITY_DN742_c3_g1	TRINITY_DN939_c1_g2	TRINITY_DN1289_c0_g1	TRINITY_DN1977_c1_g3
OG0008422	TRINITY_DN6930_c0_g1	TRINITY_DN15650_c0_g2	TRINITY_DN22108_c0_g1	TRINITY_DN18953_c0_g1
OG0008424	TRINITY_DN1412_c0_g2	TRINITY_DN2505_c0_g2	TRINITY_DN2265_c0_g1	TRINITY_DN9690_c0_g2
OG0008425	TRINITY_DN25510_c0_g1	TRINITY_DN3971_c0_g1	TRINITY_DN2049_c0_g1	TRINITY_DN27337_c0_g1
OG0008426	TRINITY_DN3600_c0_g1	TRINITY_DN4832_c0_g1	TRINITY_DN2646_c0_g2	TRINITY_DN2118_c0_g1
OG0008427	TRINITY_DN381_c0_g1	TRINITY_DN2251_c0_g1	TRINITY_DN7323_c0_g1	TRINITY_DN1821_c0_g1
OG0008428	TRINITY_DN26198_c0_g1	TRINITY_DN25691_c0_g1	TRINITY_DN7797_c0_g1	TRINITY_DN1268_c0_g1
OG0008429	TRINITY_DN3311_c0_g1	TRINITY_DN5245_c0_g2	TRINITY_DN4078_c0_g1	TRINITY_DN6799_c1_g4
OG0008430	TRINITY_DN8360_c0_g1	TRINITY_DN22947_c0_g2	TRINITY_DN2623_c0_g1	TRINITY_DN9810_c0_g1
OG0008431	TRINITY_DN3759_c0_g1	TRINITY_DN3369_c0_g1	TRINITY_DN1942_c0_g2	TRINITY_DN995_c0_g1
OG0008432	TRINITY_DN19946_c0_g2	TRINITY_DN14761_c0_g2	TRINITY_DN11671_c0_g2	TRINITY_DN15339_c0_g1
OG0008433	TRINITY_DN210_c0_g2	TRINITY_DN1489_c0_g1	TRINITY_DN10255_c0_g1	TRINITY_DN734_c0_g1
OG0008435	TRINITY_DN26385_c0_g1	TRINITY_DN11495_c0_g1	TRINITY_DN22382_c0_g1	TRINITY_DN27526_c0_g1
OG0008437	TRINITY_DN20919_c0_g2	TRINITY_DN3304_c0_g1	TRINITY_DN131_c2_g1	TRINITY_DN8473_c0_g2
OG0008438	TRINITY_DN1345_c0_g1	TRINITY_DN24730_c0_g1	TRINITY_DN16335_c0_g1	TRINITY_DN2381_c0_g1
OG0008439	TRINITY_DN513_c0_g2	TRINITY_DN4222_c0_g2	TRINITY_DN200_c0_g1	TRINITY_DN1049_c0_g2
OG0008441	TRINITY_DN1052_c0_g1	TRINITY_DN8303_c0_g2	TRINITY_DN2618_c0_g2	TRINITY_DN1028_c0_g1
OG0008442	TRINITY_DN10862_c0_g1	TRINITY_DN17922_c0_g1	TRINITY_DN24547_c0_g1	TRINITY_DN1966_c0_g1
OG0008443	TRINITY_DN4708_c0_g1	TRINITY_DN6963_c0_g1	TRINITY_DN1298_c0_g1	TRINITY_DN11131_c0_g4
OG0008444	TRINITY_DN3281_c0_g1	TRINITY_DN9941_c0_g1	TRINITY_DN24202_c0_g1	TRINITY_DN26521_c0_g1
OG0008445	TRINITY_DN1465_c1_g1	TRINITY_DN9467_c0_g2	TRINITY_DN438_c2_g1	TRINITY_DN653_c2_g1
OG0008446	TRINITY_DN4356_c0_g1	TRINITY_DN2164_c0_g1	TRINITY_DN9099_c0_g1	TRINITY_DN6449_c0_g1
OG0008447	TRINITY_DN4851_c0_g1	TRINITY_DN13379_c0_g1	TRINITY_DN8525_c0_g1	TRINITY_DN8049_c0_g2
OG0008448	TRINITY_DN7124_c0_g1	TRINITY_DN24513_c0_g1	TRINITY_DN8571_c0_g1	TRINITY_DN18194_c0_g1
OG0008449	TRINITY_DN26179_c0_g1	TRINITY_DN9233_c0_g1	TRINITY_DN2870_c0_g1	TRINITY_DN11462_c0_g1
OG0008450	TRINITY_DN16825_c0_g2	TRINITY_DN16581_c0_g2	TRINITY_DN5963_c0_g1	TRINITY_DN19075_c0_g2
OG0008452	TRINITY_DN3566_c0_g1	TRINITY_DN916_c0_g1	TRINITY_DN13071_c0_g1	TRINITY_DN2341_c0_g1
OG0008453	TRINITY_DN9681_c0_g1	TRINITY_DN27116_c0_g1	TRINITY_DN7687_c1_g2	TRINITY_DN7266_c0_g1
OG0008454	TRINITY_DN6795_c0_g1	TRINITY_DN7503_c0_g1	TRINITY_DN1162_c1_g1	TRINITY_DN4678_c0_g1
OG0008455	TRINITY_DN21924_c0_g1	TRINITY_DN13658_c0_g1	TRINITY_DN16512_c0_g1	TRINITY_DN26804_c0_g1
OG0008456	TRINITY_DN10671_c0_g1	TRINITY_DN8785_c0_g1	TRINITY_DN7350_c0_g1	TRINITY_DN11876_c0_g1
OG0008457	TRINITY_DN6811_c0_g1	TRINITY_DN6946_c1_g1	TRINITY_DN5683_c2_g1	TRINITY_DN19373_c0_g1
OG0008459	TRINITY_DN12704_c0_g1	TRINITY_DN5909_c0_g1	TRINITY_DN2401_c0_g1	TRINITY_DN20171_c0_g1
OG0008460	TRINITY_DN1580_c1_g1	TRINITY_DN9294_c0_g2	TRINITY_DN8698_c0_g5	TRINITY_DN9324_c0_g2
OG0008461	TRINITY_DN1264_c0_g1	TRINITY_DN925_c0_g1	TRINITY_DN367_c0_g1	TRINITY_DN1083_c0_g1
OG0008462	TRINITY_DN4597_c0_g1	TRINITY_DN17976_c0_g1	TRINITY_DN4535_c0_g2	TRINITY_DN5907_c0_g1
OG0008463	TRINITY_DN14199_c0_g1	TRINITY_DN11782_c0_g2	TRINITY_DN4357_c0_g1	TRINITY_DN4749_c0_g1
OG0008464	TRINITY_DN12547_c0_g1	TRINITY_DN24797_c0_g1	TRINITY_DN5539_c0_g2	TRINITY_DN2496_c0_g1
OG0008465	TRINITY_DN3489_c0_g1	TRINITY_DN2772_c0_g1	TRINITY_DN16793_c0_g1	TRINITY_DN1358_c0_g1
OG0008466	TRINITY_DN10400_c0_g1	TRINITY_DN1213_c0_g1	TRINITY_DN12987_c0_g1	TRINITY_DN3608_c0_g1
OG0008467	TRINITY_DN3677_c0_g1	TRINITY_DN15759_c0_g1	TRINITY_DN8513_c0_g1	TRINITY_DN5289_c0_g1
OG0008468	TRINITY_DN8076_c0_g1	TRINITY_DN26557_c0_g1	TRINITY_DN24052_c0_g1	TRINITY_DN1551_c0_g1
OG0008469	TRINITY_DN24491_c0_g1	TRINITY_DN6032_c0_g1	TRINITY_DN4698_c0_g1	TRINITY_DN16795_c0_g1
OG0008470	TRINITY_DN16240_c0_g1	TRINITY_DN18029_c0_g1	TRINITY_DN7854_c0_g1	TRINITY_DN9912_c0_g1
OG0008471	TRINITY_DN2638_c0_g1	TRINITY_DN6153_c0_g2	TRINITY_DN3333_c0_g1	TRINITY_DN2396_c0_g1
OG0008472	TRINITY_DN28720_c0_g1	TRINITY_DN13034_c0_g1	TRINITY_DN9025_c0_g1	TRINITY_DN27642_c0_g1
OG0008473	TRINITY_DN4821_c0_g1	TRINITY_DN27644_c0_g1	TRINITY_DN5067_c0_g1	TRINITY_DN4995_c0_g1
OG0008474	TRINITY_DN2216_c0_g1	TRINITY_DN17154_c0_g1	TRINITY_DN2236_c0_g1	TRINITY_DN10759_c0_g1
OG0008475	TRINITY_DN5330_c0_g1	TRINITY_DN24891_c0_g1	TRINITY_DN1138_c0_g2	TRINITY_DN12965_c0_g1
OG0008476	TRINITY_DN14205_c0_g1	TRINITY_DN998_c0_g1	TRINITY_DN1229_c0_g3	TRINITY_DN1940_c0_g1
OG0008477	TRINITY_DN18905_c0_g1	TRINITY_DN8363_c0_g1	TRINITY_DN3625_c0_g1	TRINITY_DN5059_c1_g1
OG0008479	TRINITY_DN11788_c0_g2	TRINITY_DN18051_c0_g1	TRINITY_DN17558_c0_g1	TRINITY_DN3014_c0_g1
OG0008480	TRINITY_DN1334_c0_g1	TRINITY_DN3635_c0_g1	TRINITY_DN311_c0_g1	TRINITY_DN1043_c0_g1
OG0008481	TRINITY_DN6212_c0_g1	TRINITY_DN3063_c0_g1	TRINITY_DN5100_c0_g1	TRINITY_DN15288_c0_g1
OG0008482	TRINITY_DN6693_c1_g1	TRINITY_DN2391_c1_g1	TRINITY_DN5201_c0_g1	TRINITY_DN18529_c0_g1
OG0008483	TRINITY_DN4846_c0_g1	TRINITY_DN12365_c0_g1	TRINITY_DN282_c0_g1	TRINITY_DN3363_c0_g1
OG0008484	TRINITY_DN540_c0_g1	TRINITY_DN49_c0_g2	TRINITY_DN3131_c1_g3	TRINITY_DN7354_c0_g1
OG0008485	TRINITY_DN15918_c0_g1	TRINITY_DN4238_c0_g1	TRINITY_DN11994_c0_g1	TRINITY_DN3830_c0_g1
OG0008486	TRINITY_DN1003_c1_g1	TRINITY_DN27110_c0_g1	TRINITY_DN26189_c0_g1	TRINITY_DN12600_c0_g1
OG0008487	TRINITY_DN17834_c0_g2	TRINITY_DN7510_c0_g2	TRINITY_DN6167_c0_g1	TRINITY_DN5016_c0_g1
OG0008489	TRINITY_DN7365_c0_g2	TRINITY_DN7750_c0_g1	TRINITY_DN202_c0_g2	TRINITY_DN318_c0_g1
OG0008490	TRINITY_DN8162_c0_g1	TRINITY_DN3692_c0_g1	TRINITY_DN3812_c0_g1	TRINITY_DN27373_c0_g1
OG0008491	TRINITY_DN2788_c0_g1	TRINITY_DN7882_c0_g1	TRINITY_DN4851_c0_g1	TRINITY_DN7197_c1_g1
OG0008492	TRINITY_DN583_c0_g1	TRINITY_DN22966_c0_g1	TRINITY_DN1806_c0_g1	TRINITY_DN639_c0_g1
OG0008494	TRINITY_DN4118_c0_g1	TRINITY_DN12034_c0_g2	TRINITY_DN21849_c0_g1	TRINITY_DN4924_c0_g1
OG0008495	TRINITY_DN8445_c0_g1	TRINITY_DN20568_c0_g1	TRINITY_DN825_c0_g1	TRINITY_DN13049_c0_g1
OG0008496	TRINITY_DN11166_c0_g1	TRINITY_DN6774_c0_g1	TRINITY_DN7894_c0_g1	TRINITY_DN11661_c0_g1
OG0008497	TRINITY_DN613_c1_g1	TRINITY_DN10292_c0_g2	TRINITY_DN9080_c0_g1	TRINITY_DN2841_c0_g1
OG0008498	TRINITY_DN27856_c0_g1	TRINITY_DN27886_c0_g1	TRINITY_DN26278_c0_g1	TRINITY_DN27550_c0_g1
OG0008499	TRINITY_DN11035_c0_g1	TRINITY_DN26607_c0_g1	TRINITY_DN16760_c0_g1	TRINITY_DN26361_c0_g1
OG0008500	TRINITY_DN6464_c0_g1	TRINITY_DN7092_c0_g1	TRINITY_DN2434_c0_g2	TRINITY_DN5307_c0_g1
OG0008501	TRINITY_DN28694_c0_g1	TRINITY_DN6987_c0_g1	TRINITY_DN13838_c0_g1	TRINITY_DN25888_c0_g1
OG0008502	TRINITY_DN24562_c0_g2	TRINITY_DN14559_c0_g1	TRINITY_DN12094_c0_g1	TRINITY_DN5843_c0_g1
OG0008503	TRINITY_DN892_c0_g1	TRINITY_DN306_c0_g1	TRINITY_DN778_c0_g1	TRINITY_DN2110_c0_g1
OG0008504	TRINITY_DN18892_c0_g2	TRINITY_DN8173_c0_g2	TRINITY_DN10395_c0_g1	TRINITY_DN6423_c0_g3
OG0008505	TRINITY_DN7954_c1_g1	TRINITY_DN1562_c0_g1	TRINITY_DN2339_c0_g1	TRINITY_DN248_c0_g2
OG0008506	TRINITY_DN17790_c1_g1	TRINITY_DN21506_c0_g1	TRINITY_DN1213_c0_g1	TRINITY_DN14873_c0_g1
OG0008507	TRINITY_DN6821_c0_g1	TRINITY_DN4212_c0_g1	TRINITY_DN6314_c0_g3	TRINITY_DN5555_c0_g1
OG0008508	TRINITY_DN2008_c0_g1	TRINITY_DN1039_c0_g1	TRINITY_DN9376_c0_g2	TRINITY_DN1723_c0_g1
OG0008509	TRINITY_DN3063_c0_g1	TRINITY_DN11174_c0_g1	TRINITY_DN4694_c0_g2	TRINITY_DN21524_c0_g1
OG0008510	TRINITY_DN17687_c0_g1	TRINITY_DN8434_c0_g1	TRINITY_DN3418_c0_g1	TRINITY_DN6664_c0_g2
OG0008512	TRINITY_DN11948_c0_g2	TRINITY_DN4023_c0_g1	TRINITY_DN336_c0_g1	TRINITY_DN6738_c0_g1
OG0008513	TRINITY_DN27268_c0_g1	TRINITY_DN11125_c1_g1	TRINITY_DN3404_c0_g1	TRINITY_DN23936_c0_g1
OG0008515	TRINITY_DN10801_c0_g1	TRINITY_DN23948_c0_g1	TRINITY_DN22390_c0_g1	TRINITY_DN26442_c0_g1
OG0008517	TRINITY_DN1611_c0_g1	TRINITY_DN15483_c0_g1	TRINITY_DN726_c0_g1	TRINITY_DN9032_c0_g1
OG0008518	TRINITY_DN21127_c0_g2	TRINITY_DN2397_c0_g1	TRINITY_DN6104_c0_g1	TRINITY_DN1102_c0_g1
OG0008519	TRINITY_DN7452_c0_g1	TRINITY_DN1905_c0_g1	TRINITY_DN2202_c0_g2	TRINITY_DN1344_c0_g1
OG0008522	TRINITY_DN25177_c0_g1	TRINITY_DN17615_c0_g3	TRINITY_DN15510_c0_g1	TRINITY_DN278_c0_g1
OG0008523	TRINITY_DN22029_c0_g4	TRINITY_DN22549_c0_g1	TRINITY_DN16639_c0_g3	TRINITY_DN5346_c1_g1
OG0008524	TRINITY_DN476_c0_g1	TRINITY_DN2327_c0_g1	TRINITY_DN8890_c0_g1	TRINITY_DN1394_c0_g1
OG0008525	TRINITY_DN16494_c0_g1	TRINITY_DN24776_c0_g1	TRINITY_DN17366_c0_g1	TRINITY_DN21146_c0_g1
OG0008528	TRINITY_DN2760_c0_g1	TRINITY_DN17748_c0_g1	TRINITY_DN5192_c0_g1	TRINITY_DN2701_c0_g1
OG0008529	TRINITY_DN10319_c0_g2	TRINITY_DN1433_c0_g1	TRINITY_DN5132_c1_g1	TRINITY_DN17149_c1_g1
OG0008531	TRINITY_DN23358_c0_g1	TRINITY_DN10437_c0_g1	TRINITY_DN2775_c0_g1	TRINITY_DN2200_c0_g1
OG0008533	TRINITY_DN17903_c0_g1	TRINITY_DN4867_c0_g1	TRINITY_DN19595_c0_g1	TRINITY_DN25449_c0_g1
OG0008534	TRINITY_DN8671_c0_g1	TRINITY_DN25718_c0_g1	TRINITY_DN20142_c0_g1	TRINITY_DN2747_c0_g1
OG0008536	TRINITY_DN3398_c0_g1	TRINITY_DN1539_c0_g1	TRINITY_DN10039_c0_g2	TRINITY_DN13782_c0_g1
OG0008537	TRINITY_DN7032_c0_g1	TRINITY_DN21704_c0_g1	TRINITY_DN5273_c0_g1	TRINITY_DN386_c1_g4
OG0008538	TRINITY_DN4690_c0_g2	TRINITY_DN5825_c0_g1	TRINITY_DN7745_c0_g1	TRINITY_DN4849_c0_g1
OG0008539	TRINITY_DN10509_c0_g1	TRINITY_DN1529_c0_g1	TRINITY_DN19689_c0_g1	TRINITY_DN15583_c0_g1
OG0008540	TRINITY_DN7951_c0_g4	TRINITY_DN16489_c0_g2	TRINITY_DN496_c0_g4	TRINITY_DN23342_c0_g1
OG0008542	TRINITY_DN921_c0_g1	TRINITY_DN3832_c0_g1	TRINITY_DN1108_c0_g3	TRINITY_DN1134_c0_g1
OG0008543	TRINITY_DN24822_c0_g1	TRINITY_DN9172_c0_g1	TRINITY_DN263_c0_g1	TRINITY_DN10293_c0_g2
OG0008545	TRINITY_DN17829_c0_g1	TRINITY_DN25657_c0_g1	TRINITY_DN25084_c0_g1	TRINITY_DN15206_c0_g1
OG0008546	TRINITY_DN1720_c0_g1	TRINITY_DN5328_c0_g1	TRINITY_DN1843_c0_g1	TRINITY_DN22118_c0_g1
OG0008547	TRINITY_DN1163_c0_g1	TRINITY_DN17464_c0_g1	TRINITY_DN13291_c0_g3	TRINITY_DN3193_c0_g1
OG0008548	TRINITY_DN199_c0_g1	TRINITY_DN4431_c0_g1	TRINITY_DN5830_c0_g1	TRINITY_DN8492_c0_g1
OG0008549	TRINITY_DN10264_c0_g5	TRINITY_DN8560_c0_g1	TRINITY_DN17865_c0_g1	TRINITY_DN18121_c0_g1
OG0008550	TRINITY_DN4036_c0_g3	TRINITY_DN7247_c0_g2	TRINITY_DN526_c0_g5	TRINITY_DN387_c0_g2
OG0008551	TRINITY_DN717_c0_g1	TRINITY_DN18052_c0_g2	TRINITY_DN2011_c0_g1	TRINITY_DN2907_c0_g1
OG0008552	TRINITY_DN1621_c0_g1	TRINITY_DN5219_c0_g1	TRINITY_DN7741_c0_g1	TRINITY_DN1819_c0_g1
OG0008553	TRINITY_DN3596_c1_g2	TRINITY_DN6572_c0_g1	TRINITY_DN5720_c0_g2	TRINITY_DN13417_c0_g1
OG0008554	TRINITY_DN5269_c0_g1	TRINITY_DN1322_c0_g2	TRINITY_DN354_c0_g1	TRINITY_DN18055_c0_g5
OG0008556	TRINITY_DN10113_c0_g2	TRINITY_DN2789_c0_g1	TRINITY_DN26065_c0_g1	TRINITY_DN1310_c0_g1
OG0008557	TRINITY_DN2537_c0_g1	TRINITY_DN3451_c0_g1	TRINITY_DN2675_c0_g1	TRINITY_DN5295_c0_g1
OG0008559	TRINITY_DN9909_c0_g1	TRINITY_DN16767_c0_g1	TRINITY_DN24236_c0_g1	TRINITY_DN12723_c0_g1
OG0008560	TRINITY_DN2796_c0_g1	TRINITY_DN3247_c0_g1	TRINITY_DN5250_c0_g2	TRINITY_DN1836_c0_g1
OG0008562	TRINITY_DN27708_c0_g1	TRINITY_DN26373_c0_g1	TRINITY_DN24325_c0_g1	TRINITY_DN16511_c0_g1
OG0008563	TRINITY_DN3666_c0_g1	TRINITY_DN979_c0_g2	TRINITY_DN1417_c0_g2	TRINITY_DN2333_c1_g3
OG0008564	TRINITY_DN2577_c0_g1	TRINITY_DN1016_c0_g1	TRINITY_DN2192_c0_g1	TRINITY_DN17306_c0_g1
OG0008565	TRINITY_DN122_c0_g1	TRINITY_DN8123_c0_g1	TRINITY_DN7312_c0_g1	TRINITY_DN1207_c0_g1
OG0008566	TRINITY_DN2639_c0_g1	TRINITY_DN1822_c0_g1	TRINITY_DN1515_c0_g1	TRINITY_DN3228_c0_g1
OG0008567	TRINITY_DN15602_c0_g2	TRINITY_DN5720_c0_g2	TRINITY_DN4665_c0_g1	TRINITY_DN10106_c0_g1
OG0008568	TRINITY_DN556_c0_g1	TRINITY_DN3560_c0_g1	TRINITY_DN2405_c0_g1	TRINITY_DN1347_c0_g1
OG0008570	TRINITY_DN5361_c0_g1	TRINITY_DN5741_c0_g1	TRINITY_DN1996_c0_g2	TRINITY_DN4851_c0_g1
OG0008574	TRINITY_DN3340_c1_g1	TRINITY_DN719_c0_g2	TRINITY_DN1773_c0_g5	TRINITY_DN8024_c0_g3
OG0008575	TRINITY_DN9818_c0_g1	TRINITY_DN26001_c0_g1	TRINITY_DN4822_c0_g1	TRINITY_DN4081_c0_g2
OG0008577	TRINITY_DN9550_c0_g1	TRINITY_DN6327_c0_g1	TRINITY_DN16782_c0_g1	TRINITY_DN5171_c0_g1
OG0008578	TRINITY_DN8440_c0_g1	TRINITY_DN2482_c0_g5	TRINITY_DN2709_c1_g1	TRINITY_DN5462_c0_g1
OG0008579	TRINITY_DN35_c0_g1	TRINITY_DN6157_c0_g1	TRINITY_DN8656_c0_g1	TRINITY_DN25444_c0_g1
OG0008580	TRINITY_DN832_c0_g1	TRINITY_DN25520_c0_g1	TRINITY_DN23077_c0_g1	TRINITY_DN8421_c0_g1
OG0008581	TRINITY_DN19113_c0_g1	TRINITY_DN1667_c0_g1	TRINITY_DN5691_c0_g1	TRINITY_DN13076_c0_g1
OG0008582	TRINITY_DN20779_c0_g1	TRINITY_DN6080_c0_g2	TRINITY_DN4075_c0_g3	TRINITY_DN404_c0_g1
OG0008583	TRINITY_DN126_c0_g1	TRINITY_DN528_c0_g1	TRINITY_DN20162_c0_g2	TRINITY_DN19626_c0_g1
OG0008584	TRINITY_DN4359_c0_g3	TRINITY_DN8934_c0_g1	TRINITY_DN16072_c0_g1	TRINITY_DN7180_c0_g1
OG0008586	TRINITY_DN10088_c0_g1	TRINITY_DN25612_c0_g1	TRINITY_DN21788_c0_g1	TRINITY_DN18957_c0_g1
OG0008587	TRINITY_DN6141_c0_g1	TRINITY_DN5697_c0_g1	TRINITY_DN1382_c0_g2	TRINITY_DN5681_c0_g1
OG0008588	TRINITY_DN2504_c0_g1	TRINITY_DN2056_c0_g1	TRINITY_DN7328_c0_g1	TRINITY_DN14000_c0_g1
OG0008589	TRINITY_DN14424_c0_g1	TRINITY_DN4520_c0_g1	TRINITY_DN5258_c0_g1	TRINITY_DN6562_c0_g1
OG0008590	TRINITY_DN871_c0_g1	TRINITY_DN26929_c0_g1	TRINITY_DN5744_c0_g1	TRINITY_DN3231_c0_g1
OG0008591	TRINITY_DN9452_c0_g1	TRINITY_DN26656_c0_g1	TRINITY_DN24321_c0_g1	TRINITY_DN6782_c0_g1
OG0008592	TRINITY_DN26201_c0_g1	TRINITY_DN3983_c0_g1	TRINITY_DN20442_c0_g1	TRINITY_DN20294_c0_g1
OG0008593	TRINITY_DN585_c1_g1	TRINITY_DN1911_c0_g1	TRINITY_DN93_c0_g1	TRINITY_DN7010_c0_g1
OG0008596	TRINITY_DN16932_c0_g1	TRINITY_DN11750_c0_g1	TRINITY_DN26026_c0_g1	TRINITY_DN17363_c0_g1
OG0008597	TRINITY_DN25575_c0_g1	TRINITY_DN11065_c0_g1	TRINITY_DN11527_c0_g1	TRINITY_DN11525_c0_g1
OG0008598	TRINITY_DN3093_c1_g4	TRINITY_DN4813_c0_g1	TRINITY_DN1164_c0_g1	TRINITY_DN23617_c0_g1
OG0008599	TRINITY_DN15595_c0_g1	TRINITY_DN3413_c0_g1	TRINITY_DN4739_c0_g1	TRINITY_DN4118_c0_g1
OG0008600	TRINITY_DN1484_c0_g1	TRINITY_DN9866_c0_g1	TRINITY_DN5156_c1_g3	TRINITY_DN1334_c0_g1
OG0008602	TRINITY_DN10598_c0_g1	TRINITY_DN1074_c0_g3	TRINITY_DN12072_c0_g2	TRINITY_DN6347_c0_g3
OG0008603	TRINITY_DN27772_c0_g1	TRINITY_DN27535_c0_g1	TRINITY_DN24334_c0_g1	TRINITY_DN9628_c0_g1
OG0008604	TRINITY_DN5684_c0_g1	TRINITY_DN7183_c0_g1	TRINITY_DN1763_c0_g1	TRINITY_DN2051_c0_g1
OG0008605	TRINITY_DN8900_c0_g1	TRINITY_DN20242_c0_g2	TRINITY_DN17592_c0_g1	TRINITY_DN17996_c0_g1
OG0008606	TRINITY_DN2625_c0_g1	TRINITY_DN10903_c0_g1	TRINITY_DN1680_c0_g1	TRINITY_DN16365_c0_g2
OG0008608	TRINITY_DN24105_c0_g1	TRINITY_DN23743_c0_g1	TRINITY_DN7863_c0_g1	TRINITY_DN26384_c0_g1
OG0008609	TRINITY_DN4300_c0_g1	TRINITY_DN24719_c0_g1	TRINITY_DN6283_c0_g1	TRINITY_DN19274_c0_g1
OG0008610	TRINITY_DN1801_c0_g3	TRINITY_DN4210_c0_g1	TRINITY_DN22709_c0_g1	TRINITY_DN3602_c0_g1
OG0008611	TRINITY_DN27900_c0_g1	TRINITY_DN6036_c0_g1	TRINITY_DN3628_c0_g1	TRINITY_DN25547_c0_g1
OG0008612	TRINITY_DN4780_c0_g1	TRINITY_DN12107_c0_g1	TRINITY_DN2372_c0_g1	TRINITY_DN3859_c0_g1
OG0008614	TRINITY_DN7366_c0_g3	TRINITY_DN15929_c0_g1	TRINITY_DN4837_c0_g1	TRINITY_DN5712_c0_g1
OG0008616	TRINITY_DN1153_c0_g1	TRINITY_DN190_c0_g2	TRINITY_DN13201_c0_g1	TRINITY_DN1303_c0_g1
OG0008617	TRINITY_DN4164_c0_g1	TRINITY_DN4347_c0_g1	TRINITY_DN17854_c0_g1	TRINITY_DN463_c0_g3
OG0008618	TRINITY_DN165_c0_g1	TRINITY_DN203_c0_g1	TRINITY_DN4049_c0_g1	TRINITY_DN900_c0_g1
OG0008619	TRINITY_DN3301_c1_g1	TRINITY_DN3320_c0_g1	TRINITY_DN796_c4_g2	TRINITY_DN6018_c0_g3
OG0008620	TRINITY_DN426_c0_g1	TRINITY_DN5952_c0_g2	TRINITY_DN4294_c0_g1	TRINITY_DN2438_c0_g1
OG0008624	TRINITY_DN678_c1_g3	TRINITY_DN2138_c0_g1	TRINITY_DN831_c2_g3	TRINITY_DN6490_c0_g1
OG0008625	TRINITY_DN5482_c0_g2	TRINITY_DN25624_c0_g1	TRINITY_DN16218_c0_g1	TRINITY_DN9672_c0_g1
OG0008626	TRINITY_DN14921_c0_g1	TRINITY_DN2600_c0_g1	TRINITY_DN2141_c0_g1	TRINITY_DN5872_c0_g6
OG0008627	TRINITY_DN3018_c1_g2	TRINITY_DN12360_c0_g3	TRINITY_DN186_c0_g2	TRINITY_DN2966_c0_g2
OG0008630	TRINITY_DN13755_c0_g1	TRINITY_DN27538_c0_g1	TRINITY_DN14666_c0_g1	TRINITY_DN12996_c0_g1
OG0008631	TRINITY_DN20428_c0_g2	TRINITY_DN8234_c0_g1	TRINITY_DN8596_c0_g1	TRINITY_DN15654_c0_g1
OG0008632	TRINITY_DN26247_c0_g1	TRINITY_DN11912_c0_g1	TRINITY_DN6709_c0_g2	TRINITY_DN23687_c0_g1
OG0008633	TRINITY_DN388_c0_g1	TRINITY_DN3158_c0_g1	TRINITY_DN4917_c0_g1	TRINITY_DN1889_c0_g1
OG0008634	TRINITY_DN2736_c0_g1	TRINITY_DN1253_c0_g1	TRINITY_DN1317_c0_g1	TRINITY_DN6560_c0_g1
OG0008635	TRINITY_DN3596_c1_g1	TRINITY_DN310_c0_g5	TRINITY_DN5665_c0_g1	TRINITY_DN4969_c0_g1
OG0008638	TRINITY_DN17223_c0_g1	TRINITY_DN2555_c1_g1	TRINITY_DN1612_c0_g1	TRINITY_DN18039_c0_g1
OG0008639	TRINITY_DN933_c0_g2	TRINITY_DN2302_c0_g4	TRINITY_DN5280_c0_g5	TRINITY_DN27356_c0_g1
OG0008641	TRINITY_DN1670_c0_g1	TRINITY_DN7339_c0_g1	TRINITY_DN2862_c0_g1	TRINITY_DN1851_c0_g1
OG0008644	TRINITY_DN24990_c0_g1	TRINITY_DN27609_c0_g1	TRINITY_DN4610_c0_g1	TRINITY_DN2419_c0_g1
OG0008646	TRINITY_DN13355_c0_g1	TRINITY_DN3785_c0_g2	TRINITY_DN21734_c0_g1	TRINITY_DN10573_c0_g1
OG0008647	TRINITY_DN22785_c0_g1	TRINITY_DN13207_c0_g1	TRINITY_DN2224_c0_g1	TRINITY_DN14372_c0_g2
OG0008648	TRINITY_DN11158_c0_g1	TRINITY_DN26668_c0_g1	TRINITY_DN2937_c0_g1	TRINITY_DN10512_c0_g1
OG0008649	TRINITY_DN1145_c0_g1	TRINITY_DN2069_c0_g1	TRINITY_DN1898_c0_g1	TRINITY_DN103_c0_g1
OG0008650	TRINITY_DN26274_c0_g1	TRINITY_DN5585_c0_g1	TRINITY_DN25288_c0_g1	TRINITY_DN26518_c0_g1
OG0008652	TRINITY_DN17001_c0_g2	TRINITY_DN3871_c0_g1	TRINITY_DN4038_c0_g2	TRINITY_DN4805_c0_g1
OG0008653	TRINITY_DN201_c0_g1	TRINITY_DN20_c0_g1	TRINITY_DN45_c0_g1	TRINITY_DN363_c0_g1
OG0008654	TRINITY_DN1595_c1_g1	TRINITY_DN16513_c0_g1	TRINITY_DN3641_c1_g1	TRINITY_DN3230_c1_g3
OG0008655	TRINITY_DN26178_c0_g1	TRINITY_DN5927_c0_g1	TRINITY_DN18380_c0_g1	TRINITY_DN24542_c0_g1
OG0008656	TRINITY_DN6360_c0_g1	TRINITY_DN1179_c0_g1	TRINITY_DN8210_c0_g1	TRINITY_DN11900_c0_g1
OG0008657	TRINITY_DN10349_c0_g1	TRINITY_DN13214_c0_g1	TRINITY_DN4718_c0_g2	TRINITY_DN3931_c0_g1
OG0008658	TRINITY_DN14877_c0_g4	TRINITY_DN14081_c0_g1	TRINITY_DN690_c0_g1	TRINITY_DN18914_c0_g1
OG0008659	TRINITY_DN2507_c0_g1	TRINITY_DN1818_c0_g1	TRINITY_DN8577_c0_g4	TRINITY_DN4245_c0_g2
OG0008660	TRINITY_DN15800_c0_g1	TRINITY_DN5499_c0_g1	TRINITY_DN8215_c0_g4	TRINITY_DN18102_c0_g2
OG0008661	TRINITY_DN4186_c0_g1	TRINITY_DN15775_c0_g1	TRINITY_DN4648_c0_g1	TRINITY_DN18423_c0_g1
OG0008663	TRINITY_DN4039_c0_g1	TRINITY_DN1457_c0_g3	TRINITY_DN2111_c2_g1	TRINITY_DN2238_c0_g1
OG0008664	TRINITY_DN2702_c0_g1	TRINITY_DN25869_c0_g1	TRINITY_DN447_c3_g2	TRINITY_DN1062_c0_g1
OG0008666	TRINITY_DN2596_c0_g1	TRINITY_DN4166_c0_g1	TRINITY_DN4028_c0_g2	TRINITY_DN648_c0_g1
OG0008667	TRINITY_DN3560_c0_g1	TRINITY_DN10372_c0_g2	TRINITY_DN15051_c0_g1	TRINITY_DN9904_c0_g1
OG0008669	TRINITY_DN13562_c0_g1	TRINITY_DN8292_c0_g1	TRINITY_DN5749_c0_g3	TRINITY_DN25594_c0_g1
OG0008670	TRINITY_DN371_c1_g2	TRINITY_DN3678_c0_g1	TRINITY_DN12415_c0_g1	TRINITY_DN1155_c0_g2
OG0008672	TRINITY_DN240_c0_g2	TRINITY_DN539_c0_g1	TRINITY_DN10704_c0_g1	TRINITY_DN617_c0_g2
OG0008673	TRINITY_DN28661_c0_g1	TRINITY_DN19440_c0_g1	TRINITY_DN21033_c0_g1	TRINITY_DN12340_c0_g1
OG0008674	TRINITY_DN3719_c0_g1	TRINITY_DN15350_c0_g2	TRINITY_DN12993_c0_g1	TRINITY_DN23725_c0_g1
OG0008675	TRINITY_DN8058_c0_g1	TRINITY_DN2663_c0_g1	TRINITY_DN1014_c1_g2	TRINITY_DN5944_c0_g1
OG0008676	TRINITY_DN2480_c0_g1	TRINITY_DN5394_c0_g2	TRINITY_DN8026_c0_g1	TRINITY_DN3096_c0_g1
OG0008677	TRINITY_DN6646_c0_g1	TRINITY_DN8727_c0_g2	TRINITY_DN874_c1_g1	TRINITY_DN12373_c0_g1
OG0008678	TRINITY_DN12507_c0_g1	TRINITY_DN546_c0_g2	TRINITY_DN3023_c0_g1	TRINITY_DN5401_c0_g1
OG0008679	TRINITY_DN1383_c0_g1	TRINITY_DN8922_c0_g1	TRINITY_DN4203_c0_g1	TRINITY_DN280_c0_g1
OG0008682	TRINITY_DN2050_c0_g3	TRINITY_DN2523_c0_g4	TRINITY_DN1288_c0_g3	TRINITY_DN21342_c0_g1
OG0008683	TRINITY_DN3635_c1_g2	TRINITY_DN4580_c0_g1	TRINITY_DN6559_c0_g1	TRINITY_DN11864_c0_g1
OG0008684	TRINITY_DN3224_c0_g1	TRINITY_DN9196_c2_g1	TRINITY_DN17842_c0_g3	TRINITY_DN16365_c0_g9
OG0008685	TRINITY_DN12462_c0_g1	TRINITY_DN27231_c0_g1	TRINITY_DN26631_c0_g1	TRINITY_DN3208_c0_g1
OG0008686	TRINITY_DN1009_c0_g1	TRINITY_DN1965_c0_g2	TRINITY_DN2664_c0_g1	TRINITY_DN3115_c0_g1
OG0008687	TRINITY_DN449_c0_g1	TRINITY_DN1501_c0_g2	TRINITY_DN7208_c2_g1	TRINITY_DN3319_c0_g1
OG0008688	TRINITY_DN5933_c0_g1	TRINITY_DN3519_c0_g1	TRINITY_DN5935_c0_g1	TRINITY_DN14076_c0_g3
OG0008689	TRINITY_DN19101_c0_g1	TRINITY_DN16667_c0_g1	TRINITY_DN760_c1_g3	TRINITY_DN4465_c2_g4
OG0008690	TRINITY_DN15610_c0_g1	TRINITY_DN23796_c0_g1	TRINITY_DN10436_c0_g1	TRINITY_DN9644_c1_g2
OG0008691	TRINITY_DN8332_c0_g1	TRINITY_DN2374_c0_g2	TRINITY_DN3359_c0_g1	TRINITY_DN8704_c0_g1
OG0008693	TRINITY_DN18600_c0_g1	TRINITY_DN4411_c0_g1	TRINITY_DN12696_c0_g2	TRINITY_DN2796_c0_g1
OG0008694	TRINITY_DN5326_c0_g1	TRINITY_DN3017_c0_g1	TRINITY_DN2996_c0_g6	TRINITY_DN21542_c0_g1
OG0008695	TRINITY_DN19970_c0_g1	TRINITY_DN23103_c0_g1	TRINITY_DN2177_c0_g1	TRINITY_DN1846_c0_g1
OG0008696	TRINITY_DN12520_c0_g1	TRINITY_DN11243_c0_g1	TRINITY_DN3951_c0_g1	TRINITY_DN6812_c0_g1
OG0008697	TRINITY_DN2826_c2_g1	TRINITY_DN3903_c0_g1	TRINITY_DN539_c0_g2	TRINITY_DN4994_c0_g1
OG0008698	TRINITY_DN2767_c0_g1	TRINITY_DN19118_c2_g2	TRINITY_DN14262_c0_g1	TRINITY_DN15939_c0_g1
OG0008699	TRINITY_DN8543_c0_g2	TRINITY_DN15536_c0_g1	TRINITY_DN14353_c1_g2	TRINITY_DN6968_c0_g2
OG0008700	TRINITY_DN521_c0_g1	TRINITY_DN3759_c0_g1	TRINITY_DN6879_c0_g1	TRINITY_DN7539_c0_g1
OG0008702	TRINITY_DN1063_c0_g2	TRINITY_DN2398_c0_g2	TRINITY_DN1223_c0_g1	TRINITY_DN752_c0_g2
OG0008703	TRINITY_DN108_c3_g3	TRINITY_DN861_c0_g2	TRINITY_DN790_c0_g3	TRINITY_DN6223_c0_g1
OG0008704	TRINITY_DN21463_c0_g2	TRINITY_DN64_c0_g1	TRINITY_DN864_c0_g1	TRINITY_DN34_c0_g1
OG0008705	TRINITY_DN6518_c0_g1	TRINITY_DN18704_c0_g1	TRINITY_DN2859_c0_g1	TRINITY_DN20074_c0_g1
OG0008706	TRINITY_DN4643_c0_g1	TRINITY_DN6499_c0_g1	TRINITY_DN5184_c0_g1	TRINITY_DN3786_c0_g2
OG0008707	TRINITY_DN15563_c0_g1	TRINITY_DN1764_c0_g1	TRINITY_DN12097_c0_g1	TRINITY_DN514_c0_g1
OG0008708	TRINITY_DN4761_c0_g1	TRINITY_DN3454_c0_g2	TRINITY_DN2833_c0_g1	TRINITY_DN1527_c0_g1
OG0008709	TRINITY_DN2184_c0_g1	TRINITY_DN1526_c0_g1	TRINITY_DN711_c0_g1	TRINITY_DN2605_c0_g2
OG0008710	TRINITY_DN5035_c0_g1	TRINITY_DN7310_c0_g1	TRINITY_DN2095_c0_g1	TRINITY_DN2683_c0_g1
OG0008712	TRINITY_DN21183_c0_g1	TRINITY_DN24688_c0_g1	TRINITY_DN10047_c0_g1	TRINITY_DN22353_c0_g1
OG0008713	TRINITY_DN721_c0_g1	TRINITY_DN1802_c0_g2	TRINITY_DN1185_c2_g2	TRINITY_DN1273_c1_g3
OG0008714	TRINITY_DN23400_c0_g3	TRINITY_DN10399_c2_g1	TRINITY_DN4345_c0_g1	TRINITY_DN2949_c0_g1
OG0008715	TRINITY_DN4900_c0_g1	TRINITY_DN2166_c0_g1	TRINITY_DN215_c0_g1	TRINITY_DN4385_c0_g1
OG0008716	TRINITY_DN3603_c1_g1	TRINITY_DN9929_c0_g2	TRINITY_DN7246_c0_g1	TRINITY_DN13679_c0_g3
OG0008717	TRINITY_DN21317_c0_g1	TRINITY_DN684_c0_g1	TRINITY_DN4886_c0_g2	TRINITY_DN1859_c0_g1
OG0008718	TRINITY_DN2429_c0_g1	TRINITY_DN13517_c0_g1	TRINITY_DN296_c0_g1	TRINITY_DN472_c0_g1
OG0008719	TRINITY_DN3307_c2_g1	TRINITY_DN9431_c0_g1	TRINITY_DN770_c0_g2	TRINITY_DN16669_c0_g1
OG0008720	TRINITY_DN1307_c0_g1	TRINITY_DN2457_c0_g2	TRINITY_DN4457_c0_g1	TRINITY_DN9320_c0_g1
OG0008721	TRINITY_DN26251_c0_g1	TRINITY_DN1602_c0_g1	TRINITY_DN977_c0_g1	TRINITY_DN2021_c0_g1
OG0008722	TRINITY_DN10753_c0_g1	TRINITY_DN1958_c0_g1	TRINITY_DN4831_c0_g1	TRINITY_DN4192_c0_g1
OG0008723	TRINITY_DN5693_c0_g1	TRINITY_DN12306_c0_g1	TRINITY_DN24514_c0_g1	TRINITY_DN20318_c0_g1
OG0008724	TRINITY_DN401_c0_g1	TRINITY_DN10685_c0_g1	TRINITY_DN20181_c1_g2	TRINITY_DN2355_c0_g2
OG0008725	TRINITY_DN89_c1_g2	TRINITY_DN3991_c0_g1	TRINITY_DN4246_c0_g1	TRINITY_DN64_c0_g2
OG0008728	TRINITY_DN18499_c0_g1	TRINITY_DN3696_c0_g2	TRINITY_DN2714_c0_g1	TRINITY_DN6715_c0_g1
OG0008733	TRINITY_DN25539_c0_g1	TRINITY_DN9863_c0_g1	TRINITY_DN5682_c0_g1	TRINITY_DN27264_c0_g1
OG0008736	TRINITY_DN7259_c0_g2	TRINITY_DN2754_c0_g1	TRINITY_DN24051_c0_g1	TRINITY_DN1221_c0_g1
OG0008737	TRINITY_DN22922_c0_g1	TRINITY_DN20013_c0_g1	TRINITY_DN2933_c0_g1	TRINITY_DN23320_c0_g1
OG0008738	TRINITY_DN6001_c0_g1	TRINITY_DN6215_c0_g1	TRINITY_DN824_c0_g1	TRINITY_DN1173_c0_g1
OG0008739	TRINITY_DN7459_c0_g1	TRINITY_DN12558_c0_g1	TRINITY_DN8570_c0_g1	TRINITY_DN5981_c0_g1
OG0008740	TRINITY_DN2960_c1_g1	TRINITY_DN912_c0_g7	TRINITY_DN17172_c0_g5	TRINITY_DN18380_c1_g1
OG0008741	TRINITY_DN2416_c0_g1	TRINITY_DN19308_c0_g4	TRINITY_DN14633_c0_g1	TRINITY_DN995_c1_g2
OG0008742	TRINITY_DN8231_c0_g3	TRINITY_DN26859_c0_g1	TRINITY_DN1455_c0_g1	TRINITY_DN23331_c0_g1
OG0008743	TRINITY_DN26956_c0_g1	TRINITY_DN7945_c0_g1	TRINITY_DN12826_c0_g2	TRINITY_DN3803_c0_g1
OG0008744	TRINITY_DN6796_c0_g1	TRINITY_DN7072_c0_g1	TRINITY_DN8263_c0_g1	TRINITY_DN13738_c0_g1
OG0008745	TRINITY_DN7031_c0_g1	TRINITY_DN1446_c0_g1	TRINITY_DN4384_c0_g1	TRINITY_DN7234_c0_g1
OG0008746	TRINITY_DN16449_c0_g2	TRINITY_DN24718_c0_g1	TRINITY_DN13584_c0_g1	TRINITY_DN18844_c0_g1
OG0008747	TRINITY_DN3968_c1_g1	TRINITY_DN1689_c0_g1	TRINITY_DN4159_c0_g1	TRINITY_DN1448_c0_g1
OG0008748	TRINITY_DN998_c0_g2	TRINITY_DN4568_c0_g2	TRINITY_DN551_c0_g1	TRINITY_DN10139_c0_g1
OG0008750	TRINITY_DN3618_c0_g3	TRINITY_DN24027_c0_g1	TRINITY_DN5076_c0_g1	TRINITY_DN15961_c0_g1
OG0008752	TRINITY_DN13817_c0_g1	TRINITY_DN22542_c0_g1	TRINITY_DN13039_c0_g1	TRINITY_DN25514_c0_g1
OG0008753	TRINITY_DN4723_c0_g2	TRINITY_DN27648_c0_g1	TRINITY_DN10220_c0_g1	TRINITY_DN9003_c0_g1
OG0008754	TRINITY_DN5576_c0_g1	TRINITY_DN1117_c0_g1	TRINITY_DN848_c0_g1	TRINITY_DN4937_c0_g1
OG0008755	TRINITY_DN28368_c0_g1	TRINITY_DN9576_c0_g1	TRINITY_DN4582_c0_g2	TRINITY_DN1041_c0_g1
OG0008756	TRINITY_DN16244_c0_g1	TRINITY_DN2634_c0_g1	TRINITY_DN24484_c0_g1	TRINITY_DN12358_c0_g1
OG0008757	TRINITY_DN18092_c0_g2	TRINITY_DN8552_c0_g1	TRINITY_DN4986_c0_g1	TRINITY_DN9388_c0_g1
OG0008758	TRINITY_DN26926_c0_g1	TRINITY_DN16519_c0_g1	TRINITY_DN7730_c0_g3	TRINITY_DN13714_c0_g1
OG0008759	TRINITY_DN4565_c0_g2	TRINITY_DN759_c0_g1	TRINITY_DN8538_c0_g1	TRINITY_DN971_c0_g1
OG0008760	TRINITY_DN11761_c0_g1	TRINITY_DN10009_c0_g1	TRINITY_DN9897_c1_g1	TRINITY_DN1922_c0_g1
OG0008761	TRINITY_DN491_c0_g1	TRINITY_DN67_c0_g1	TRINITY_DN285_c0_g1	TRINITY_DN506_c0_g2
OG0008762	TRINITY_DN25405_c0_g1	TRINITY_DN26455_c0_g1	TRINITY_DN9430_c0_g1	TRINITY_DN7822_c0_g1
OG0008763	TRINITY_DN695_c0_g1	TRINITY_DN629_c0_g1	TRINITY_DN4931_c0_g1	TRINITY_DN8213_c0_g1
OG0008764	TRINITY_DN17220_c0_g1	TRINITY_DN10076_c0_g1	TRINITY_DN8008_c0_g1	TRINITY_DN15586_c0_g2
OG0008765	TRINITY_DN16214_c0_g1	TRINITY_DN26761_c0_g1	TRINITY_DN11430_c1_g1	TRINITY_DN6380_c0_g1
OG0008768	TRINITY_DN9268_c0_g1	TRINITY_DN24984_c0_g1	TRINITY_DN23501_c0_g1	TRINITY_DN26450_c0_g1
OG0008769	TRINITY_DN19781_c0_g4	TRINITY_DN2183_c0_g2	TRINITY_DN5772_c0_g1	TRINITY_DN4925_c0_g2
OG0008770	TRINITY_DN8327_c0_g1	TRINITY_DN3265_c0_g1	TRINITY_DN438_c1_g1	TRINITY_DN3971_c0_g2
OG0008771	TRINITY_DN3394_c0_g1	TRINITY_DN5081_c0_g1	TRINITY_DN2451_c0_g1	TRINITY_DN1158_c1_g1
OG0008772	TRINITY_DN1847_c2_g1	TRINITY_DN1023_c0_g1	TRINITY_DN3698_c0_g1	TRINITY_DN3114_c0_g1
OG0008773	TRINITY_DN1640_c0_g1	TRINITY_DN1757_c0_g1	TRINITY_DN7139_c0_g1	TRINITY_DN1223_c0_g1
OG0008775	TRINITY_DN12775_c0_g1	TRINITY_DN27796_c0_g1	TRINITY_DN23392_c0_g1	TRINITY_DN23160_c0_g1
OG0008776	TRINITY_DN19458_c0_g1	TRINITY_DN10263_c0_g1	TRINITY_DN20610_c0_g1	TRINITY_DN19201_c0_g1
OG0008777	TRINITY_DN1812_c0_g1	TRINITY_DN5198_c0_g1	TRINITY_DN21755_c0_g1	TRINITY_DN10899_c0_g5
OG0008778	TRINITY_DN125_c0_g2	TRINITY_DN25619_c0_g1	TRINITY_DN13351_c0_g1	TRINITY_DN20215_c0_g2
OG0008779	TRINITY_DN1810_c0_g4	TRINITY_DN4097_c0_g1	TRINITY_DN15678_c0_g2	TRINITY_DN1544_c0_g1
OG0008780	TRINITY_DN10153_c0_g1	TRINITY_DN2134_c1_g3	TRINITY_DN17540_c0_g1	TRINITY_DN2301_c0_g1
OG0008781	TRINITY_DN19440_c0_g1	TRINITY_DN19547_c0_g1	TRINITY_DN4859_c0_g2	TRINITY_DN9851_c0_g2
OG0008782	TRINITY_DN9864_c0_g1	TRINITY_DN14767_c0_g1	TRINITY_DN11416_c0_g1	TRINITY_DN5912_c0_g1
OG0008785	TRINITY_DN7578_c0_g1	TRINITY_DN5185_c0_g1	TRINITY_DN2455_c0_g1	TRINITY_DN27469_c0_g1
OG0008786	TRINITY_DN3144_c0_g1	TRINITY_DN6243_c0_g1	TRINITY_DN7325_c0_g1	TRINITY_DN1543_c0_g1
OG0008787	TRINITY_DN3708_c1_g2	TRINITY_DN13231_c2_g1	TRINITY_DN17014_c0_g1	TRINITY_DN16901_c0_g2
OG0008788	TRINITY_DN23641_c0_g1	TRINITY_DN18057_c0_g1	TRINITY_DN26076_c0_g1	TRINITY_DN27521_c0_g1
OG0008789	TRINITY_DN560_c1_g2	TRINITY_DN3007_c0_g1	TRINITY_DN2528_c0_g3	TRINITY_DN5536_c0_g2
OG0008790	TRINITY_DN10671_c0_g2	TRINITY_DN2030_c0_g1	TRINITY_DN4533_c0_g2	TRINITY_DN24669_c0_g1
OG0008791	TRINITY_DN18620_c0_g1	TRINITY_DN8337_c0_g1	TRINITY_DN4529_c0_g2	TRINITY_DN2874_c1_g1
OG0008794	TRINITY_DN211_c0_g1	TRINITY_DN16629_c0_g1	TRINITY_DN6827_c0_g3	TRINITY_DN5574_c0_g1
OG0008795	TRINITY_DN16646_c0_g1	TRINITY_DN17864_c0_g1	TRINITY_DN2565_c0_g1	TRINITY_DN2843_c0_g1
OG0008796	TRINITY_DN1493_c0_g1	TRINITY_DN732_c1_g1	TRINITY_DN1125_c0_g1	TRINITY_DN8588_c0_g1
OG0008797	TRINITY_DN5227_c0_g1	TRINITY_DN1470_c0_g1	TRINITY_DN14885_c0_g1	TRINITY_DN24017_c0_g1
OG0008798	TRINITY_DN3073_c0_g1	TRINITY_DN3994_c0_g1	TRINITY_DN9440_c0_g1	TRINITY_DN7774_c0_g1
OG0008799	TRINITY_DN12430_c0_g1	TRINITY_DN1778_c0_g1	TRINITY_DN26336_c0_g1	TRINITY_DN10408_c0_g1
OG0008800	TRINITY_DN140_c0_g1	TRINITY_DN78_c0_g1	TRINITY_DN23_c0_g1	TRINITY_DN76_c0_g1
OG0008801	TRINITY_DN58_c1_g1	TRINITY_DN2978_c0_g1	TRINITY_DN169_c0_g1	TRINITY_DN14360_c0_g2
OG0008803	TRINITY_DN4911_c0_g1	TRINITY_DN2033_c0_g1	TRINITY_DN5311_c0_g1	TRINITY_DN6185_c0_g1
OG0008804	TRINITY_DN19951_c0_g1	TRINITY_DN3761_c0_g1	TRINITY_DN3261_c0_g1	TRINITY_DN331_c0_g1
OG0008805	TRINITY_DN8664_c0_g2	TRINITY_DN2516_c0_g1	TRINITY_DN14732_c0_g3	TRINITY_DN7599_c0_g3
OG0008807	TRINITY_DN7482_c0_g2	TRINITY_DN7951_c0_g1	TRINITY_DN18094_c0_g1	TRINITY_DN16090_c0_g1
OG0008808	TRINITY_DN6470_c0_g1	TRINITY_DN3676_c0_g1	TRINITY_DN1402_c0_g1	TRINITY_DN8382_c0_g1
OG0008809	TRINITY_DN20585_c0_g1	TRINITY_DN11509_c0_g2	TRINITY_DN1809_c0_g1	TRINITY_DN16846_c0_g1
OG0008810	TRINITY_DN5138_c0_g2	TRINITY_DN7262_c0_g1	TRINITY_DN17056_c0_g1	TRINITY_DN3787_c0_g2
OG0008812	TRINITY_DN750_c0_g3	TRINITY_DN16497_c0_g2	TRINITY_DN2222_c0_g1	TRINITY_DN2543_c0_g1
OG0008813	TRINITY_DN407_c0_g1	TRINITY_DN6698_c0_g1	TRINITY_DN7412_c0_g1	TRINITY_DN7292_c2_g2
OG0008815	TRINITY_DN1377_c0_g1	TRINITY_DN1435_c0_g1	TRINITY_DN2412_c0_g2	TRINITY_DN746_c0_g2
OG0008817	TRINITY_DN8619_c0_g1	TRINITY_DN1123_c0_g1	TRINITY_DN3105_c0_g1	TRINITY_DN6000_c0_g3
OG0008818	TRINITY_DN26212_c0_g1	TRINITY_DN15385_c0_g1	TRINITY_DN15977_c0_g1	TRINITY_DN10134_c0_g1
OG0008819	TRINITY_DN6386_c0_g3	TRINITY_DN11122_c0_g1	TRINITY_DN4788_c1_g1	TRINITY_DN6044_c0_g4
OG0008820	TRINITY_DN3685_c0_g1	TRINITY_DN5447_c0_g1	TRINITY_DN2978_c0_g2	TRINITY_DN9441_c0_g1
OG0008821	TRINITY_DN9088_c0_g1	TRINITY_DN15890_c0_g1	TRINITY_DN6461_c1_g1	TRINITY_DN19184_c0_g4
OG0008822	TRINITY_DN4260_c0_g1	TRINITY_DN24051_c0_g1	TRINITY_DN4932_c0_g1	TRINITY_DN5374_c0_g1
OG0008823	TRINITY_DN2396_c0_g1	TRINITY_DN8575_c0_g4	TRINITY_DN1084_c0_g1	TRINITY_DN3418_c0_g1
OG0008824	TRINITY_DN1657_c0_g1	TRINITY_DN4612_c2_g1	TRINITY_DN2346_c0_g3	TRINITY_DN2862_c0_g1
OG0008826	TRINITY_DN1916_c0_g1	TRINITY_DN2643_c0_g1	TRINITY_DN12325_c0_g1	TRINITY_DN1252_c0_g1
OG0008827	TRINITY_DN6412_c0_g1	TRINITY_DN26494_c0_g1	TRINITY_DN1665_c0_g1	TRINITY_DN13751_c0_g1
OG0008828	TRINITY_DN26510_c0_g1	TRINITY_DN25003_c0_g1	TRINITY_DN17748_c0_g1	TRINITY_DN24069_c0_g1
OG0008829	TRINITY_DN65_c0_g2	TRINITY_DN11730_c0_g2	TRINITY_DN68_c0_g2	TRINITY_DN2594_c0_g1
OG0008830	TRINITY_DN9107_c0_g1	TRINITY_DN1521_c0_g1	TRINITY_DN441_c0_g1	TRINITY_DN1305_c0_g1
OG0008832	TRINITY_DN3756_c0_g1	TRINITY_DN9969_c0_g2	TRINITY_DN1362_c0_g1	TRINITY_DN318_c0_g2
OG0008833	TRINITY_DN1520_c0_g2	TRINITY_DN91_c0_g1	TRINITY_DN236_c0_g1	TRINITY_DN1908_c0_g1
OG0008834	TRINITY_DN15899_c0_g2	TRINITY_DN5589_c0_g1	TRINITY_DN11541_c0_g1	TRINITY_DN16477_c0_g1
OG0008836	TRINITY_DN1282_c0_g1	TRINITY_DN1655_c0_g1	TRINITY_DN341_c0_g2	TRINITY_DN741_c0_g1
OG0008837	TRINITY_DN6544_c0_g2	TRINITY_DN22335_c0_g1	TRINITY_DN19024_c1_g1	TRINITY_DN11447_c0_g1
OG0008838	TRINITY_DN21297_c0_g2	TRINITY_DN25480_c0_g1	TRINITY_DN23049_c0_g1	TRINITY_DN4246_c0_g1
OG0008839	TRINITY_DN9886_c0_g1	TRINITY_DN9450_c0_g1	TRINITY_DN2729_c0_g1	TRINITY_DN3877_c0_g1
OG0008841	TRINITY_DN23394_c0_g1	TRINITY_DN18911_c0_g1	TRINITY_DN866_c0_g1	TRINITY_DN7004_c0_g1
OG0008843	TRINITY_DN3570_c0_g1	TRINITY_DN10927_c0_g1	TRINITY_DN1747_c0_g1	TRINITY_DN9599_c0_g1
OG0008844	TRINITY_DN15862_c0_g2	TRINITY_DN6504_c1_g2	TRINITY_DN139_c2_g1	TRINITY_DN15304_c0_g1
OG0008845	TRINITY_DN11833_c0_g2	TRINITY_DN1551_c0_g1	TRINITY_DN4103_c0_g2	TRINITY_DN7063_c0_g1
OG0008846	TRINITY_DN1792_c0_g2	TRINITY_DN303_c0_g2	TRINITY_DN674_c0_g3	TRINITY_DN125_c0_g2
OG0008847	TRINITY_DN3441_c0_g2	TRINITY_DN12975_c0_g1	TRINITY_DN1186_c1_g4	TRINITY_DN1203_c0_g1
OG0008848	TRINITY_DN5467_c0_g2	TRINITY_DN14367_c0_g1	TRINITY_DN22102_c0_g1	TRINITY_DN25466_c0_g1
OG0008849	TRINITY_DN12089_c0_g1	TRINITY_DN1688_c0_g2	TRINITY_DN5117_c0_g1	TRINITY_DN17838_c0_g3
OG0008850	TRINITY_DN26284_c0_g1	TRINITY_DN23751_c0_g1	TRINITY_DN18354_c0_g1	TRINITY_DN5330_c0_g1
OG0008852	TRINITY_DN20937_c0_g1	TRINITY_DN24531_c0_g1	TRINITY_DN21751_c0_g1	TRINITY_DN19997_c0_g1
OG0008855	TRINITY_DN12713_c0_g3	TRINITY_DN10414_c1_g1	TRINITY_DN9226_c0_g1	TRINITY_DN2830_c0_g2
OG0008856	TRINITY_DN16591_c0_g1	TRINITY_DN25051_c0_g1	TRINITY_DN1505_c0_g1	TRINITY_DN14557_c0_g1
OG0008857	TRINITY_DN8595_c0_g1	TRINITY_DN26479_c0_g1	TRINITY_DN9320_c0_g1	TRINITY_DN8593_c0_g1
OG0008858	TRINITY_DN9717_c0_g1	TRINITY_DN5386_c0_g1	TRINITY_DN8962_c0_g1	TRINITY_DN6204_c0_g1
OG0008859	TRINITY_DN19072_c0_g1	TRINITY_DN20133_c0_g1	TRINITY_DN5775_c0_g1	TRINITY_DN21834_c0_g1
OG0008860	TRINITY_DN441_c0_g1	TRINITY_DN18182_c0_g1	TRINITY_DN4009_c0_g3	TRINITY_DN1710_c0_g1
OG0008861	TRINITY_DN21209_c0_g1	TRINITY_DN21801_c0_g1	TRINITY_DN21517_c1_g3	TRINITY_DN5726_c0_g1
OG0008862	TRINITY_DN5069_c0_g1	TRINITY_DN6498_c0_g1	TRINITY_DN8849_c0_g2	TRINITY_DN27495_c0_g1
OG0008863	TRINITY_DN6071_c0_g1	TRINITY_DN8352_c0_g1	TRINITY_DN4945_c0_g1	TRINITY_DN3094_c0_g1
OG0008864	TRINITY_DN4811_c0_g1	TRINITY_DN1508_c0_g1	TRINITY_DN6698_c0_g1	TRINITY_DN26299_c0_g1
OG0008865	TRINITY_DN6289_c0_g4	TRINITY_DN4423_c0_g1	TRINITY_DN2232_c0_g1	TRINITY_DN4315_c0_g1
OG0008867	TRINITY_DN2794_c0_g1	TRINITY_DN3972_c0_g3	TRINITY_DN4449_c0_g1	TRINITY_DN2374_c0_g1
OG0008868	TRINITY_DN8053_c0_g1	TRINITY_DN11296_c0_g1	TRINITY_DN7759_c0_g1	TRINITY_DN4133_c0_g1
OG0008869	TRINITY_DN5596_c0_g1	TRINITY_DN11838_c0_g1	TRINITY_DN670_c0_g2	TRINITY_DN7716_c0_g1
OG0008870	TRINITY_DN940_c0_g2	TRINITY_DN15410_c0_g3	TRINITY_DN6301_c0_g3	TRINITY_DN3433_c0_g2
OG0008871	TRINITY_DN25588_c0_g1	TRINITY_DN807_c0_g1	TRINITY_DN1557_c0_g1	TRINITY_DN23717_c0_g1
OG0008873	TRINITY_DN4600_c0_g1	TRINITY_DN10675_c0_g1	TRINITY_DN17571_c0_g1	TRINITY_DN1896_c0_g1
OG0008874	TRINITY_DN395_c0_g1	TRINITY_DN1495_c0_g1	TRINITY_DN4387_c0_g1	TRINITY_DN828_c0_g1
OG0008875	TRINITY_DN7906_c0_g1	TRINITY_DN4381_c0_g2	TRINITY_DN1947_c0_g1	TRINITY_DN5469_c1_g1
OG0008876	TRINITY_DN3220_c0_g1	TRINITY_DN23316_c0_g1	TRINITY_DN5309_c0_g1	TRINITY_DN9505_c0_g1
OG0008877	TRINITY_DN14589_c0_g3	TRINITY_DN5959_c0_g1	TRINITY_DN6024_c0_g1	TRINITY_DN4550_c0_g1
OG0008878	TRINITY_DN22390_c0_g1	TRINITY_DN345_c0_g1	TRINITY_DN2566_c0_g1	TRINITY_DN2263_c0_g1
OG0008879	TRINITY_DN17899_c0_g1	TRINITY_DN6018_c0_g1	TRINITY_DN5847_c0_g2	TRINITY_DN5216_c0_g1
OG0008880	TRINITY_DN14535_c0_g3	TRINITY_DN27512_c0_g1	TRINITY_DN4866_c0_g2	TRINITY_DN4286_c0_g2
OG0008883	TRINITY_DN6795_c0_g2	TRINITY_DN5271_c0_g1	TRINITY_DN2960_c2_g2	TRINITY_DN7707_c0_g1
OG0008885	TRINITY_DN13867_c0_g1	TRINITY_DN25794_c0_g1	TRINITY_DN5454_c0_g1	TRINITY_DN6214_c0_g2
OG0008886	TRINITY_DN2515_c0_g1	TRINITY_DN371_c0_g1	TRINITY_DN5046_c0_g2	TRINITY_DN6106_c0_g2
OG0008888	TRINITY_DN1224_c0_g4	TRINITY_DN1542_c0_g1	TRINITY_DN13833_c0_g1	TRINITY_DN3531_c0_g2
OG0008889	TRINITY_DN4238_c0_g2	TRINITY_DN24708_c0_g1	TRINITY_DN3673_c0_g1	TRINITY_DN25556_c0_g1
OG0008890	TRINITY_DN3330_c0_g1	TRINITY_DN1122_c1_g1	TRINITY_DN9821_c0_g2	TRINITY_DN897_c0_g1
OG0008891	TRINITY_DN22277_c3_g1	TRINITY_DN7543_c0_g1	TRINITY_DN7192_c0_g1	TRINITY_DN10679_c0_g1
OG0008892	TRINITY_DN8356_c0_g1	TRINITY_DN1801_c0_g1	TRINITY_DN796_c2_g1	TRINITY_DN8987_c0_g1
OG0008893	TRINITY_DN8385_c0_g1	TRINITY_DN5530_c0_g1	TRINITY_DN4412_c0_g2	TRINITY_DN16672_c0_g1
OG0008894	TRINITY_DN2704_c0_g1	TRINITY_DN10204_c0_g1	TRINITY_DN5943_c0_g2	TRINITY_DN1867_c0_g1
OG0008895	TRINITY_DN9695_c0_g1	TRINITY_DN238_c0_g1	TRINITY_DN11304_c0_g1	TRINITY_DN5722_c0_g1
OG0008896	TRINITY_DN3362_c0_g1	TRINITY_DN1617_c0_g1	TRINITY_DN817_c0_g2	TRINITY_DN1261_c0_g2
OG0008897	TRINITY_DN13782_c0_g5	TRINITY_DN8655_c0_g2	TRINITY_DN6776_c0_g1	TRINITY_DN20162_c0_g1
OG0008898	TRINITY_DN7050_c0_g1	TRINITY_DN17708_c0_g1	TRINITY_DN13083_c0_g2	TRINITY_DN17610_c1_g2
OG0008899	TRINITY_DN7293_c0_g1	TRINITY_DN23659_c0_g1	TRINITY_DN25039_c0_g1	TRINITY_DN9016_c0_g1
OG0008900	TRINITY_DN6918_c0_g1	TRINITY_DN8812_c0_g3	TRINITY_DN4285_c1_g1	TRINITY_DN9430_c0_g1
OG0008901	TRINITY_DN12999_c0_g1	TRINITY_DN25563_c0_g1	TRINITY_DN9905_c0_g1	TRINITY_DN5175_c0_g1
OG0008902	TRINITY_DN15675_c0_g1	TRINITY_DN12742_c0_g1	TRINITY_DN3491_c0_g1	TRINITY_DN17361_c0_g1
OG0008903	TRINITY_DN28275_c0_g1	TRINITY_DN9159_c0_g1	TRINITY_DN2487_c0_g1	TRINITY_DN1468_c0_g3
OG0008904	TRINITY_DN5048_c0_g1	TRINITY_DN10446_c0_g1	TRINITY_DN1733_c0_g1	TRINITY_DN4071_c0_g1
OG0008905	TRINITY_DN478_c0_g1	TRINITY_DN5339_c0_g1	TRINITY_DN124_c0_g1	TRINITY_DN385_c0_g1
OG0008906	TRINITY_DN5589_c0_g1	TRINITY_DN3322_c0_g1	TRINITY_DN3753_c0_g1	TRINITY_DN2102_c0_g1
OG0008907	TRINITY_DN18253_c0_g1	TRINITY_DN17138_c0_g1	TRINITY_DN11031_c0_g1	TRINITY_DN5272_c0_g1
OG0008908	TRINITY_DN12497_c0_g1	TRINITY_DN7068_c0_g1	TRINITY_DN2407_c0_g1	TRINITY_DN78_c0_g2
OG0008910	TRINITY_DN16960_c0_g2	TRINITY_DN27865_c0_g1	TRINITY_DN2381_c0_g1	TRINITY_DN15293_c0_g1
OG0008911	TRINITY_DN27934_c0_g1	TRINITY_DN27994_c0_g1	TRINITY_DN1668_c1_g1	TRINITY_DN27649_c0_g1
OG0008912	TRINITY_DN1846_c0_g1	TRINITY_DN26702_c0_g1	TRINITY_DN24258_c0_g1	TRINITY_DN25627_c0_g1
OG0008914	TRINITY_DN9535_c0_g1	TRINITY_DN9697_c0_g2	TRINITY_DN1001_c0_g1	TRINITY_DN1728_c0_g1
OG0008915	TRINITY_DN26599_c0_g1	TRINITY_DN26003_c0_g1	TRINITY_DN25376_c0_g1	TRINITY_DN4339_c0_g1
OG0008916	TRINITY_DN2729_c0_g1	TRINITY_DN3461_c0_g1	TRINITY_DN7586_c0_g1	TRINITY_DN23877_c0_g1
OG0008917	TRINITY_DN309_c0_g1	TRINITY_DN120_c0_g1	TRINITY_DN292_c0_g1	TRINITY_DN8006_c0_g1
OG0008918	TRINITY_DN19336_c0_g1	TRINITY_DN25841_c0_g1	TRINITY_DN2560_c0_g2	TRINITY_DN24962_c0_g1
OG0008919	TRINITY_DN5154_c0_g1	TRINITY_DN18114_c0_g2	TRINITY_DN5541_c0_g1	TRINITY_DN5002_c0_g2
OG0008920	TRINITY_DN1802_c0_g1	TRINITY_DN4708_c0_g1	TRINITY_DN5468_c0_g1	TRINITY_DN9957_c0_g2
OG0008921	TRINITY_DN16751_c0_g2	TRINITY_DN26617_c0_g1	TRINITY_DN15602_c0_g1	TRINITY_DN19344_c0_g1
OG0008922	TRINITY_DN5641_c0_g1	TRINITY_DN89_c0_g1	TRINITY_DN5771_c0_g1	TRINITY_DN2577_c0_g1
OG0008924	TRINITY_DN5016_c0_g1	TRINITY_DN10073_c0_g3	TRINITY_DN14124_c0_g2	TRINITY_DN19467_c0_g1
OG0008925	TRINITY_DN5957_c0_g1	TRINITY_DN6402_c0_g1	TRINITY_DN4397_c0_g1	TRINITY_DN15454_c0_g1
OG0008926	TRINITY_DN553_c0_g1	TRINITY_DN2005_c0_g1	TRINITY_DN1118_c0_g1	TRINITY_DN1413_c0_g1
OG0008928	TRINITY_DN7733_c0_g1	TRINITY_DN6925_c0_g1	TRINITY_DN2586_c0_g1	TRINITY_DN2738_c3_g1
OG0008930	TRINITY_DN25568_c0_g1	TRINITY_DN5315_c0_g3	TRINITY_DN2638_c0_g1	TRINITY_DN26692_c0_g1
OG0008931	TRINITY_DN5225_c0_g1	TRINITY_DN3041_c0_g1	TRINITY_DN569_c0_g2	TRINITY_DN1720_c0_g1
OG0008932	TRINITY_DN9441_c0_g2	TRINITY_DN716_c0_g1	TRINITY_DN7905_c0_g2	TRINITY_DN9104_c0_g3
OG0008933	TRINITY_DN5117_c0_g1	TRINITY_DN9238_c0_g2	TRINITY_DN6634_c0_g1	TRINITY_DN673_c0_g1
OG0008934	TRINITY_DN23577_c0_g2	TRINITY_DN11815_c0_g1	TRINITY_DN556_c2_g1	TRINITY_DN16600_c1_g1
OG0008935	TRINITY_DN357_c2_g1	TRINITY_DN3899_c0_g1	TRINITY_DN1594_c0_g1	TRINITY_DN3325_c0_g1
OG0008937	TRINITY_DN10351_c0_g3	TRINITY_DN4281_c1_g2	TRINITY_DN24462_c0_g1	TRINITY_DN10291_c0_g1
OG0008938	TRINITY_DN2434_c0_g3	TRINITY_DN3578_c0_g1	TRINITY_DN2641_c0_g1	TRINITY_DN3060_c0_g4
OG0008939	TRINITY_DN1903_c0_g1	TRINITY_DN138_c0_g2	TRINITY_DN454_c0_g2	TRINITY_DN250_c0_g1
OG0008940	TRINITY_DN755_c0_g3	TRINITY_DN6076_c0_g1	TRINITY_DN1811_c0_g2	TRINITY_DN13692_c0_g1
OG0008941	TRINITY_DN3646_c0_g1	TRINITY_DN24599_c0_g1	TRINITY_DN8816_c0_g1	TRINITY_DN4233_c0_g1
OG0008942	TRINITY_DN3003_c0_g1	TRINITY_DN1243_c0_g1	TRINITY_DN17707_c0_g1	TRINITY_DN16756_c0_g1
OG0008944	TRINITY_DN2061_c0_g1	TRINITY_DN9173_c0_g1	TRINITY_DN4079_c0_g3	TRINITY_DN4140_c0_g3
OG0008946	TRINITY_DN2078_c0_g1	TRINITY_DN4229_c0_g1	TRINITY_DN5261_c0_g1	TRINITY_DN1800_c0_g2
OG0008947	TRINITY_DN3004_c0_g2	TRINITY_DN5669_c0_g3	TRINITY_DN18767_c0_g1	TRINITY_DN19243_c0_g1
OG0008948	TRINITY_DN20994_c0_g2	TRINITY_DN21492_c0_g1	TRINITY_DN5390_c0_g1	TRINITY_DN6227_c0_g1
OG0008949	TRINITY_DN4485_c0_g1	TRINITY_DN18459_c0_g1	TRINITY_DN18093_c0_g1	TRINITY_DN26418_c0_g1
OG0008950	TRINITY_DN9746_c0_g1	TRINITY_DN8162_c0_g1	TRINITY_DN716_c0_g1	TRINITY_DN5991_c0_g1
OG0008951	TRINITY_DN14725_c0_g1	TRINITY_DN4611_c0_g1	TRINITY_DN26217_c0_g1	TRINITY_DN6066_c0_g1
OG0008952	TRINITY_DN11772_c0_g2	TRINITY_DN1130_c0_g1	TRINITY_DN7514_c0_g1	TRINITY_DN23752_c0_g1
OG0008954	TRINITY_DN3432_c1_g2	TRINITY_DN5478_c0_g1	TRINITY_DN14793_c0_g1	TRINITY_DN6769_c0_g1
OG0008955	TRINITY_DN2062_c0_g1	TRINITY_DN2109_c0_g1	TRINITY_DN1614_c0_g1	TRINITY_DN4033_c0_g1
OG0008956	TRINITY_DN9178_c0_g1	TRINITY_DN5132_c0_g1	TRINITY_DN2539_c0_g1	TRINITY_DN19546_c0_g1
OG0008957	TRINITY_DN3200_c0_g2	TRINITY_DN4263_c0_g1	TRINITY_DN860_c0_g1	TRINITY_DN2436_c0_g1
OG0008958	TRINITY_DN2271_c0_g1	TRINITY_DN9492_c0_g1	TRINITY_DN2513_c0_g1	TRINITY_DN4338_c0_g1
OG0008959	TRINITY_DN27830_c0_g1	TRINITY_DN5477_c1_g2	TRINITY_DN7660_c1_g2	TRINITY_DN14343_c0_g1
OG0008960	TRINITY_DN9766_c1_g1	TRINITY_DN15491_c0_g1	TRINITY_DN17635_c0_g1	TRINITY_DN6713_c0_g1
OG0008961	TRINITY_DN28364_c0_g1	TRINITY_DN22926_c0_g1	TRINITY_DN24159_c0_g1	TRINITY_DN4129_c0_g1
OG0008963	TRINITY_DN31_c0_g1	TRINITY_DN547_c0_g1	TRINITY_DN20800_c0_g1	TRINITY_DN358_c0_g1
OG0008964	TRINITY_DN971_c0_g1	TRINITY_DN224_c0_g1	TRINITY_DN16249_c0_g2	TRINITY_DN6360_c0_g1
OG0008966	TRINITY_DN21341_c0_g1	TRINITY_DN1196_c0_g1	TRINITY_DN3577_c0_g1	TRINITY_DN688_c0_g1
OG0008968	TRINITY_DN1201_c0_g1	TRINITY_DN6288_c0_g1	TRINITY_DN1312_c0_g1	TRINITY_DN1498_c0_g1
OG0008970	TRINITY_DN4473_c0_g1	TRINITY_DN1552_c0_g1	TRINITY_DN2512_c0_g1	TRINITY_DN9060_c0_g1
OG0008971	TRINITY_DN2663_c0_g1	TRINITY_DN25639_c0_g1	TRINITY_DN448_c1_g1	TRINITY_DN14006_c0_g1
OG0008972	TRINITY_DN4377_c1_g1	TRINITY_DN18318_c0_g1	TRINITY_DN5376_c0_g2	TRINITY_DN2151_c0_g1
OG0008973	TRINITY_DN1910_c0_g1	TRINITY_DN1086_c0_g3	TRINITY_DN11659_c1_g2	TRINITY_DN1636_c0_g1
OG0008974	TRINITY_DN7714_c0_g1	TRINITY_DN4068_c0_g1	TRINITY_DN7184_c0_g1	TRINITY_DN7084_c0_g1
OG0008975	TRINITY_DN27604_c0_g1	TRINITY_DN18007_c0_g1	TRINITY_DN18694_c0_g1	TRINITY_DN23661_c0_g1
OG0008976	TRINITY_DN1974_c0_g1	TRINITY_DN5228_c0_g1	TRINITY_DN4125_c0_g1	TRINITY_DN1212_c0_g1
OG0008977	TRINITY_DN19136_c0_g1	TRINITY_DN8356_c0_g2	TRINITY_DN9936_c0_g1	TRINITY_DN3462_c0_g1
OG0008978	TRINITY_DN3559_c0_g1	TRINITY_DN5982_c0_g1	TRINITY_DN15542_c0_g1	TRINITY_DN2327_c0_g1
OG0008979	TRINITY_DN18543_c0_g1	TRINITY_DN3391_c1_g1	TRINITY_DN17782_c0_g1	TRINITY_DN592_c1_g3
OG0008980	TRINITY_DN2766_c0_g1	TRINITY_DN2254_c1_g3	TRINITY_DN720_c0_g1	TRINITY_DN6483_c0_g1
OG0008981	TRINITY_DN3423_c0_g1	TRINITY_DN8302_c0_g2	TRINITY_DN1725_c0_g1	TRINITY_DN5871_c0_g1
OG0008982	TRINITY_DN10134_c0_g1	TRINITY_DN9271_c0_g1	TRINITY_DN17082_c0_g1	TRINITY_DN15096_c0_g1
OG0008983	TRINITY_DN3301_c2_g3	TRINITY_DN1414_c5_g1	TRINITY_DN221_c0_g1	TRINITY_DN1958_c0_g1
OG0008984	TRINITY_DN5228_c0_g1	TRINITY_DN2670_c0_g1	TRINITY_DN1924_c0_g1	TRINITY_DN2941_c0_g1
OG0008985	TRINITY_DN7079_c0_g1	TRINITY_DN3638_c0_g2	TRINITY_DN8172_c0_g1	TRINITY_DN1218_c0_g1
OG0008986	TRINITY_DN4737_c0_g1	TRINITY_DN3056_c0_g3	TRINITY_DN219_c0_g1	TRINITY_DN740_c0_g1
OG0008987	TRINITY_DN7415_c0_g4	TRINITY_DN3149_c1_g1	TRINITY_DN3950_c0_g1	TRINITY_DN5557_c0_g1
OG0008988	TRINITY_DN5267_c0_g1	TRINITY_DN324_c0_g1	TRINITY_DN8_c0_g1	TRINITY_DN9705_c0_g1
OG0008989	TRINITY_DN15234_c0_g1	TRINITY_DN18692_c0_g1	TRINITY_DN4956_c0_g1	TRINITY_DN23838_c0_g1
OG0008991	TRINITY_DN2781_c0_g1	TRINITY_DN1561_c0_g1	TRINITY_DN8142_c0_g1	TRINITY_DN1150_c0_g1
OG0008992	TRINITY_DN3254_c0_g1	TRINITY_DN24739_c0_g1	TRINITY_DN25375_c0_g1	TRINITY_DN24678_c0_g1
OG0008994	TRINITY_DN1094_c0_g1	TRINITY_DN24989_c0_g1	TRINITY_DN12169_c0_g1	TRINITY_DN7305_c0_g1
OG0008995	TRINITY_DN6919_c0_g1	TRINITY_DN2858_c0_g1	TRINITY_DN5149_c0_g1	TRINITY_DN2746_c0_g1
OG0008996	TRINITY_DN15673_c0_g1	TRINITY_DN1079_c0_g1	TRINITY_DN3462_c0_g2	TRINITY_DN278_c0_g3
OG0008998	TRINITY_DN4507_c0_g1	TRINITY_DN1314_c0_g1	TRINITY_DN1837_c0_g1	TRINITY_DN19065_c0_g1
OG0008999	TRINITY_DN1397_c0_g1	TRINITY_DN6757_c0_g3	TRINITY_DN18617_c1_g3	TRINITY_DN19593_c0_g2
OG0009000	TRINITY_DN1327_c1_g1	TRINITY_DN5600_c0_g1	TRINITY_DN479_c0_g3	TRINITY_DN4089_c0_g3
OG0009001	TRINITY_DN4849_c0_g1	TRINITY_DN19977_c0_g1	TRINITY_DN5447_c0_g1	TRINITY_DN4746_c0_g1
OG0009002	TRINITY_DN15271_c0_g1	TRINITY_DN24751_c0_g1	TRINITY_DN10033_c0_g1	TRINITY_DN23182_c0_g1
OG0009003	TRINITY_DN79_c1_g2	TRINITY_DN8360_c0_g2	TRINITY_DN968_c0_g2	TRINITY_DN4089_c0_g2
OG0009004	TRINITY_DN15129_c0_g2	TRINITY_DN2415_c0_g1	TRINITY_DN2528_c0_g1	TRINITY_DN21703_c0_g3
OG0009005	TRINITY_DN20132_c0_g1	TRINITY_DN1970_c0_g1	TRINITY_DN358_c1_g3	TRINITY_DN4288_c0_g1
OG0009007	TRINITY_DN3145_c0_g1	TRINITY_DN5109_c0_g1	TRINITY_DN20589_c0_g1	TRINITY_DN10165_c1_g1
OG0009008	TRINITY_DN13517_c0_g4	TRINITY_DN4197_c0_g1	TRINITY_DN13053_c0_g1	TRINITY_DN9000_c0_g1
OG0009009	TRINITY_DN3048_c0_g1	TRINITY_DN660_c0_g1	TRINITY_DN95_c0_g1	TRINITY_DN6206_c0_g1
OG0009011	TRINITY_DN220_c0_g1	TRINITY_DN616_c0_g1	TRINITY_DN141_c1_g1	TRINITY_DN209_c0_g1
OG0009012	TRINITY_DN2199_c0_g1	TRINITY_DN2691_c0_g1	TRINITY_DN3262_c0_g1	TRINITY_DN12081_c0_g1
OG0009013	TRINITY_DN2569_c0_g2	TRINITY_DN665_c0_g1	TRINITY_DN21744_c0_g1	TRINITY_DN24544_c0_g1
OG0009015	TRINITY_DN15577_c0_g1	TRINITY_DN27481_c0_g1	TRINITY_DN22138_c0_g1	TRINITY_DN17333_c0_g1
OG0009017	TRINITY_DN10600_c0_g2	TRINITY_DN10695_c0_g1	TRINITY_DN5156_c0_g1	TRINITY_DN18272_c0_g1
OG0009018	TRINITY_DN14909_c0_g1	TRINITY_DN2182_c0_g2	TRINITY_DN11374_c0_g2	TRINITY_DN1508_c0_g1
OG0009020	TRINITY_DN2211_c1_g3	TRINITY_DN17204_c0_g2	TRINITY_DN1374_c1_g1	TRINITY_DN3596_c0_g1
OG0009022	TRINITY_DN25595_c0_g1	TRINITY_DN2044_c0_g1	TRINITY_DN3650_c0_g3	TRINITY_DN25452_c0_g1
OG0009023	TRINITY_DN83_c0_g3	TRINITY_DN279_c0_g1	TRINITY_DN575_c0_g1	TRINITY_DN1879_c0_g1
OG0009024	TRINITY_DN2795_c2_g2	TRINITY_DN4202_c0_g2	TRINITY_DN851_c0_g1	TRINITY_DN20887_c0_g3
OG0009025	TRINITY_DN11334_c1_g1	TRINITY_DN3223_c1_g1	TRINITY_DN16988_c0_g1	TRINITY_DN18833_c0_g1
OG0009026	TRINITY_DN3033_c1_g1	TRINITY_DN15250_c0_g1	TRINITY_DN4820_c0_g1	TRINITY_DN9493_c0_g1
OG0009027	TRINITY_DN9169_c0_g1	TRINITY_DN5818_c0_g1	TRINITY_DN6995_c0_g1	TRINITY_DN23693_c0_g1
OG0009029	TRINITY_DN5102_c0_g1	TRINITY_DN6835_c0_g1	TRINITY_DN984_c0_g1	TRINITY_DN3323_c0_g1
OG0009030	TRINITY_DN2281_c0_g1	TRINITY_DN1721_c0_g1	TRINITY_DN5451_c2_g3	TRINITY_DN4152_c0_g1
OG0009031	TRINITY_DN20028_c0_g2	TRINITY_DN634_c0_g1	TRINITY_DN3928_c0_g1	TRINITY_DN1810_c0_g1
OG0009032	TRINITY_DN5603_c0_g1	TRINITY_DN3664_c0_g1	TRINITY_DN17873_c0_g1	TRINITY_DN25868_c0_g1
OG0009033	TRINITY_DN11645_c0_g1	TRINITY_DN24777_c0_g1	TRINITY_DN14814_c0_g1	TRINITY_DN5893_c0_g1
OG0009034	TRINITY_DN8535_c0_g2	TRINITY_DN16695_c0_g1	TRINITY_DN5126_c1_g1	TRINITY_DN6069_c0_g1
OG0009035	TRINITY_DN1238_c0_g1	TRINITY_DN5378_c0_g1	TRINITY_DN4878_c0_g1	TRINITY_DN11432_c0_g1
OG0009036	TRINITY_DN28299_c0_g1	TRINITY_DN10068_c0_g1	TRINITY_DN23096_c0_g1	TRINITY_DN24588_c0_g1
OG0009037	TRINITY_DN3456_c0_g2	TRINITY_DN919_c0_g4	TRINITY_DN1449_c1_g1	TRINITY_DN874_c0_g2
OG0009040	TRINITY_DN19813_c0_g1	TRINITY_DN27724_c0_g1	TRINITY_DN22418_c0_g1	TRINITY_DN24854_c0_g1
OG0009041	TRINITY_DN17504_c0_g1	TRINITY_DN27558_c0_g1	TRINITY_DN4218_c0_g4	TRINITY_DN17283_c0_g1
OG0009043	TRINITY_DN6947_c1_g1	TRINITY_DN18962_c0_g1	TRINITY_DN5712_c0_g3	TRINITY_DN1446_c0_g5
OG0009044	TRINITY_DN6786_c0_g2	TRINITY_DN1550_c1_g1	TRINITY_DN2837_c0_g2	TRINITY_DN835_c1_g1
OG0009046	TRINITY_DN8636_c0_g1	TRINITY_DN10949_c0_g1	TRINITY_DN18091_c0_g1	TRINITY_DN15819_c0_g1
OG0009048	TRINITY_DN25433_c0_g1	TRINITY_DN9880_c0_g1	TRINITY_DN24366_c0_g1	TRINITY_DN6144_c0_g1
OG0009049	TRINITY_DN6550_c0_g1	TRINITY_DN4548_c0_g1	TRINITY_DN8524_c0_g2	TRINITY_DN936_c1_g1
OG0009050	TRINITY_DN25420_c0_g1	TRINITY_DN10556_c0_g1	TRINITY_DN4056_c0_g1	TRINITY_DN7297_c0_g1
OG0009051	TRINITY_DN15226_c0_g1	TRINITY_DN26642_c0_g1	TRINITY_DN9376_c0_g1	TRINITY_DN9058_c0_g1
OG0009052	TRINITY_DN5385_c0_g1	TRINITY_DN3917_c0_g1	TRINITY_DN25093_c0_g1	TRINITY_DN3311_c0_g1
OG0009054	TRINITY_DN18939_c0_g2	TRINITY_DN6529_c0_g1	TRINITY_DN5095_c0_g1	TRINITY_DN4399_c0_g1
OG0009055	TRINITY_DN257_c0_g1	TRINITY_DN27294_c0_g1	TRINITY_DN3855_c0_g1	TRINITY_DN27011_c0_g1
OG0009056	TRINITY_DN969_c0_g1	TRINITY_DN777_c0_g1	TRINITY_DN3591_c0_g1	TRINITY_DN2915_c0_g1
OG0009057	TRINITY_DN9360_c0_g2	TRINITY_DN1455_c0_g2	TRINITY_DN1399_c0_g2	TRINITY_DN5775_c0_g1
OG0009058	TRINITY_DN12982_c0_g1	TRINITY_DN983_c0_g1	TRINITY_DN2982_c0_g1	TRINITY_DN6321_c0_g1
OG0009060	TRINITY_DN4556_c0_g1	TRINITY_DN7058_c0_g1	TRINITY_DN1858_c0_g1	TRINITY_DN15579_c0_g2
OG0009061	TRINITY_DN3103_c0_g1	TRINITY_DN5143_c0_g2	TRINITY_DN2994_c0_g1	TRINITY_DN4177_c0_g1
OG0009062	TRINITY_DN1530_c0_g1	TRINITY_DN6969_c0_g3	TRINITY_DN1838_c0_g3	TRINITY_DN6488_c0_g1
OG0009063	TRINITY_DN6610_c0_g1	TRINITY_DN1211_c0_g1	TRINITY_DN13474_c0_g1	TRINITY_DN8573_c0_g1
OG0009064	TRINITY_DN6362_c0_g1	TRINITY_DN3160_c0_g1	TRINITY_DN1984_c0_g2	TRINITY_DN4135_c0_g1
OG0009065	TRINITY_DN5421_c0_g1	TRINITY_DN2707_c0_g1	TRINITY_DN5397_c0_g1	TRINITY_DN12339_c0_g1
OG0009066	TRINITY_DN2180_c0_g1	TRINITY_DN25622_c0_g1	TRINITY_DN24996_c0_g1	TRINITY_DN6718_c0_g1
OG0009067	TRINITY_DN16246_c0_g1	TRINITY_DN26735_c0_g1	TRINITY_DN20393_c0_g1	TRINITY_DN15612_c0_g1
OG0009069	TRINITY_DN2040_c0_g2	TRINITY_DN4700_c0_g1	TRINITY_DN1788_c0_g1	TRINITY_DN8101_c0_g2
OG0009070	TRINITY_DN3888_c0_g2	TRINITY_DN11724_c0_g1	TRINITY_DN22577_c0_g1	TRINITY_DN4093_c0_g2
OG0009072	TRINITY_DN5520_c0_g1	TRINITY_DN7194_c0_g1	TRINITY_DN3758_c0_g1	TRINITY_DN4987_c0_g1
OG0009073	TRINITY_DN15236_c0_g2	TRINITY_DN23248_c0_g1	TRINITY_DN11445_c0_g5	TRINITY_DN13916_c0_g1
OG0009074	TRINITY_DN5670_c0_g1	TRINITY_DN24096_c0_g1	TRINITY_DN26327_c0_g1	TRINITY_DN24334_c0_g1
OG0009075	TRINITY_DN12150_c0_g1	TRINITY_DN543_c0_g2	TRINITY_DN3745_c0_g1	TRINITY_DN14371_c0_g5
OG0009077	TRINITY_DN14710_c1_g1	TRINITY_DN19458_c0_g1	TRINITY_DN4706_c0_g2	TRINITY_DN16654_c0_g1
OG0009078	TRINITY_DN11623_c0_g1	TRINITY_DN17972_c0_g1	TRINITY_DN2967_c0_g1	TRINITY_DN19198_c0_g1
OG0009080	TRINITY_DN27584_c0_g1	TRINITY_DN22948_c0_g2	TRINITY_DN6919_c0_g1	TRINITY_DN13338_c0_g1
OG0009081	TRINITY_DN50_c0_g2	TRINITY_DN5421_c1_g1	TRINITY_DN7680_c0_g3	TRINITY_DN61_c0_g2
OG0009082	TRINITY_DN26237_c0_g1	TRINITY_DN2581_c0_g2	TRINITY_DN21794_c0_g1	TRINITY_DN4028_c0_g1
OG0009083	TRINITY_DN185_c1_g1	TRINITY_DN482_c0_g3	TRINITY_DN17978_c0_g1	TRINITY_DN764_c0_g2
OG0009084	TRINITY_DN19695_c0_g1	TRINITY_DN7253_c0_g2	TRINITY_DN2025_c0_g1	TRINITY_DN3112_c0_g1
OG0009086	TRINITY_DN5118_c0_g3	TRINITY_DN4120_c0_g4	TRINITY_DN23132_c0_g1	TRINITY_DN12336_c0_g1
OG0009087	TRINITY_DN1534_c0_g1	TRINITY_DN290_c0_g1	TRINITY_DN2102_c0_g1	TRINITY_DN536_c0_g1
OG0009088	TRINITY_DN3445_c0_g1	TRINITY_DN6625_c0_g1	TRINITY_DN1453_c0_g1	TRINITY_DN16077_c0_g1
OG0009089	TRINITY_DN6823_c0_g1	TRINITY_DN6798_c0_g1	TRINITY_DN15388_c0_g2	TRINITY_DN5983_c0_g1
OG0009090	TRINITY_DN16173_c0_g1	TRINITY_DN23808_c0_g1	TRINITY_DN3526_c0_g1	TRINITY_DN10557_c0_g1
OG0009092	TRINITY_DN22165_c0_g1	TRINITY_DN4631_c0_g1	TRINITY_DN17433_c0_g2	TRINITY_DN10266_c1_g1
OG0009093	TRINITY_DN22941_c0_g2	TRINITY_DN4974_c1_g1	TRINITY_DN1112_c1_g1	TRINITY_DN3496_c0_g2
OG0009094	TRINITY_DN2231_c0_g1	TRINITY_DN2857_c0_g1	TRINITY_DN9334_c0_g2	TRINITY_DN1748_c0_g1
OG0009095	TRINITY_DN76_c0_g1	TRINITY_DN543_c0_g1	TRINITY_DN4083_c0_g1	TRINITY_DN448_c0_g1
OG0009096	TRINITY_DN2733_c0_g4	TRINITY_DN9219_c0_g1	TRINITY_DN8466_c0_g2	TRINITY_DN22615_c0_g1
OG0009097	TRINITY_DN572_c0_g1	TRINITY_DN881_c0_g1	TRINITY_DN731_c0_g1	TRINITY_DN1217_c0_g1
OG0009098	TRINITY_DN10806_c0_g1	TRINITY_DN15493_c0_g1	TRINITY_DN12838_c0_g1	TRINITY_DN24037_c0_g1
OG0009100	TRINITY_DN822_c2_g1	TRINITY_DN7457_c0_g2	TRINITY_DN9378_c0_g3	TRINITY_DN24610_c0_g1
OG0009101	TRINITY_DN11336_c0_g1	TRINITY_DN8129_c0_g1	TRINITY_DN527_c0_g2	TRINITY_DN174_c0_g2
OG0009106	TRINITY_DN8582_c0_g4	TRINITY_DN1316_c0_g1	TRINITY_DN22388_c0_g1	TRINITY_DN583_c0_g1
OG0009107	TRINITY_DN3841_c0_g1	TRINITY_DN1409_c0_g1	TRINITY_DN4614_c0_g2	TRINITY_DN6226_c0_g2
OG0009108	TRINITY_DN15059_c0_g1	TRINITY_DN956_c0_g1	TRINITY_DN5133_c0_g1	TRINITY_DN5929_c0_g1
OG0009109	TRINITY_DN11167_c0_g1	TRINITY_DN8110_c0_g1	TRINITY_DN2273_c0_g1	TRINITY_DN15372_c0_g2
OG0009110	TRINITY_DN3162_c0_g2	TRINITY_DN2852_c0_g1	TRINITY_DN16099_c0_g2	TRINITY_DN5899_c0_g1
OG0009111	TRINITY_DN6626_c0_g1	TRINITY_DN4390_c0_g1	TRINITY_DN1462_c0_g1	TRINITY_DN5752_c0_g4
OG0009112	TRINITY_DN649_c0_g1	TRINITY_DN5010_c0_g1	TRINITY_DN2060_c1_g2	TRINITY_DN6138_c0_g1
OG0009113	TRINITY_DN3628_c0_g1	TRINITY_DN2874_c0_g1	TRINITY_DN5489_c2_g3	TRINITY_DN5484_c0_g1
OG0009114	TRINITY_DN2323_c0_g1	TRINITY_DN25022_c0_g1	TRINITY_DN7439_c0_g1	TRINITY_DN18154_c0_g2
OG0009115	TRINITY_DN8476_c0_g2	TRINITY_DN12692_c0_g1	TRINITY_DN7461_c0_g1	TRINITY_DN15857_c0_g1
OG0009116	TRINITY_DN3990_c0_g1	TRINITY_DN17432_c0_g1	TRINITY_DN12908_c0_g1	TRINITY_DN1547_c0_g1
OG0009117	TRINITY_DN7560_c0_g1	TRINITY_DN4358_c0_g1	TRINITY_DN12_c0_g2	TRINITY_DN5568_c0_g2
OG0009119	TRINITY_DN12429_c0_g1	TRINITY_DN20304_c0_g1	TRINITY_DN2333_c0_g3	TRINITY_DN473_c2_g1
OG0009120	TRINITY_DN1735_c0_g1	TRINITY_DN3584_c0_g1	TRINITY_DN16960_c0_g1	TRINITY_DN24684_c0_g1
OG0009121	TRINITY_DN6525_c0_g1	TRINITY_DN14743_c0_g1	TRINITY_DN2126_c0_g3	TRINITY_DN27257_c0_g1
OG0009124	TRINITY_DN4770_c0_g2	TRINITY_DN11427_c0_g2	TRINITY_DN3932_c0_g1	TRINITY_DN14351_c0_g1
OG0009126	TRINITY_DN21224_c0_g1	TRINITY_DN26470_c0_g1	TRINITY_DN5430_c0_g1	TRINITY_DN7979_c0_g1
OG0009127	TRINITY_DN1863_c0_g1	TRINITY_DN1944_c0_g1	TRINITY_DN7310_c0_g6	TRINITY_DN5461_c0_g2
OG0009128	TRINITY_DN21415_c0_g1	TRINITY_DN9804_c0_g1	TRINITY_DN16739_c0_g1	TRINITY_DN2568_c0_g1
OG0009129	TRINITY_DN19074_c0_g1	TRINITY_DN3910_c0_g1	TRINITY_DN3114_c0_g3	TRINITY_DN3787_c0_g3
OG0009130	TRINITY_DN1751_c0_g2	TRINITY_DN6526_c0_g1	TRINITY_DN10320_c0_g2	TRINITY_DN635_c0_g1
OG0009131	TRINITY_DN10797_c0_g1	TRINITY_DN5967_c0_g1	TRINITY_DN24103_c0_g1	TRINITY_DN8367_c1_g1
OG0009133	TRINITY_DN20061_c0_g1	TRINITY_DN10290_c0_g1	TRINITY_DN18060_c0_g1	TRINITY_DN24715_c0_g1
OG0009134	TRINITY_DN3593_c0_g1	TRINITY_DN25815_c0_g1	TRINITY_DN12126_c1_g1	TRINITY_DN3448_c0_g1
OG0009135	TRINITY_DN1985_c0_g1	TRINITY_DN298_c0_g1	TRINITY_DN1486_c0_g1	TRINITY_DN5750_c0_g1
OG0009136	TRINITY_DN9820_c1_g2	TRINITY_DN54_c1_g3	TRINITY_DN10675_c0_g1	TRINITY_DN5609_c2_g1
OG0009137	TRINITY_DN10493_c0_g1	TRINITY_DN6682_c0_g2	TRINITY_DN2139_c0_g1	TRINITY_DN24898_c0_g1
OG0009138	TRINITY_DN21176_c1_g1	TRINITY_DN1657_c0_g1	TRINITY_DN4196_c1_g1	TRINITY_DN215_c1_g1
OG0009139	TRINITY_DN2683_c0_g1	TRINITY_DN2509_c0_g1	TRINITY_DN3427_c0_g1	TRINITY_DN2161_c1_g1
OG0009140	TRINITY_DN23372_c0_g1	TRINITY_DN6220_c0_g1	TRINITY_DN5888_c0_g1	TRINITY_DN16674_c0_g1
OG0009141	TRINITY_DN2754_c0_g2	TRINITY_DN24061_c0_g1	TRINITY_DN22493_c0_g1	TRINITY_DN10229_c0_g1
OG0009142	TRINITY_DN3045_c0_g1	TRINITY_DN4426_c0_g1	TRINITY_DN10369_c0_g1	TRINITY_DN1708_c0_g1
OG0009144	TRINITY_DN10277_c0_g1	TRINITY_DN405_c0_g7	TRINITY_DN14244_c0_g2	TRINITY_DN8006_c0_g3
OG0009145	TRINITY_DN21953_c0_g1	TRINITY_DN6572_c0_g2	TRINITY_DN5297_c0_g1	TRINITY_DN8375_c0_g1
OG0009146	TRINITY_DN1386_c0_g1	TRINITY_DN3718_c0_g1	TRINITY_DN2446_c0_g1	TRINITY_DN2525_c0_g1
OG0009147	TRINITY_DN1112_c0_g1	TRINITY_DN2611_c0_g1	TRINITY_DN1413_c0_g1	TRINITY_DN6912_c0_g1
OG0009148	TRINITY_DN4182_c0_g1	TRINITY_DN1758_c0_g1	TRINITY_DN26251_c0_g1	TRINITY_DN1473_c0_g1
OG0009149	TRINITY_DN1182_c0_g1	TRINITY_DN17615_c0_g2	TRINITY_DN3496_c0_g1	TRINITY_DN2369_c1_g1
OG0009151	TRINITY_DN887_c0_g1	TRINITY_DN3190_c0_g1	TRINITY_DN6160_c0_g3	TRINITY_DN559_c0_g1
OG0009153	TRINITY_DN7700_c0_g1	TRINITY_DN25730_c0_g1	TRINITY_DN12684_c0_g1	TRINITY_DN18816_c0_g1
OG0009154	TRINITY_DN4326_c0_g1	TRINITY_DN1165_c0_g2	TRINITY_DN6072_c0_g1	TRINITY_DN1711_c0_g1
OG0009155	TRINITY_DN2044_c0_g1	TRINITY_DN2277_c0_g2	TRINITY_DN882_c5_g1	TRINITY_DN1573_c0_g2
OG0009157	TRINITY_DN1283_c0_g2	TRINITY_DN13776_c0_g4	TRINITY_DN1439_c0_g2	TRINITY_DN517_c0_g1
OG0009158	TRINITY_DN6908_c0_g1	TRINITY_DN405_c0_g3	TRINITY_DN7381_c0_g1	TRINITY_DN5715_c0_g1
OG0009159	TRINITY_DN5351_c0_g1	TRINITY_DN5215_c0_g1	TRINITY_DN5938_c0_g1	TRINITY_DN14936_c0_g2
OG0009162	TRINITY_DN5033_c0_g1	TRINITY_DN2092_c0_g1	TRINITY_DN2147_c0_g1	TRINITY_DN10962_c0_g1
OG0009164	TRINITY_DN18999_c0_g1	TRINITY_DN3839_c0_g1	TRINITY_DN675_c0_g1	TRINITY_DN12830_c0_g2
OG0009165	TRINITY_DN23575_c0_g1	TRINITY_DN26606_c0_g1	TRINITY_DN19221_c1_g1	TRINITY_DN16105_c0_g1
OG0009166	TRINITY_DN8288_c0_g1	TRINITY_DN10669_c1_g1	TRINITY_DN841_c0_g1	TRINITY_DN4861_c0_g2
OG0009167	TRINITY_DN2159_c0_g2	TRINITY_DN3184_c0_g1	TRINITY_DN3387_c0_g1	TRINITY_DN3636_c0_g1
OG0009168	TRINITY_DN7285_c0_g3	TRINITY_DN27465_c0_g1	TRINITY_DN7728_c0_g2	TRINITY_DN12367_c0_g1
OG0009169	TRINITY_DN5318_c0_g1	TRINITY_DN27533_c0_g1	TRINITY_DN21868_c0_g1	TRINITY_DN5941_c0_g1
OG0009170	TRINITY_DN707_c0_g1	TRINITY_DN619_c0_g1	TRINITY_DN1126_c0_g1	TRINITY_DN2379_c0_g1
OG0009171	TRINITY_DN11940_c0_g1	TRINITY_DN5722_c0_g1	TRINITY_DN8913_c0_g2	TRINITY_DN8283_c0_g1
OG0009172	TRINITY_DN37_c0_g2	TRINITY_DN23124_c0_g1	TRINITY_DN17064_c0_g2	TRINITY_DN14090_c0_g1
OG0009173	TRINITY_DN3202_c0_g4	TRINITY_DN13412_c0_g1	TRINITY_DN13036_c0_g1	TRINITY_DN10688_c0_g1
OG0009174	TRINITY_DN1149_c0_g1	TRINITY_DN12646_c0_g2	TRINITY_DN2701_c0_g1	TRINITY_DN23705_c0_g1
OG0009175	TRINITY_DN25452_c0_g1	TRINITY_DN23358_c0_g1	TRINITY_DN9751_c0_g1	TRINITY_DN3310_c0_g1
OG0009176	TRINITY_DN6043_c0_g2	TRINITY_DN129_c4_g1	TRINITY_DN1186_c0_g1	TRINITY_DN474_c0_g2
OG0009177	TRINITY_DN3857_c0_g1	TRINITY_DN2305_c0_g1	TRINITY_DN665_c0_g1	TRINITY_DN2929_c0_g2
OG0009178	TRINITY_DN13581_c0_g1	TRINITY_DN10688_c0_g1	TRINITY_DN2409_c0_g1	TRINITY_DN3813_c0_g1
OG0009180	TRINITY_DN9059_c0_g1	TRINITY_DN14773_c0_g1	TRINITY_DN13456_c0_g1	TRINITY_DN10148_c0_g1
OG0009181	TRINITY_DN546_c0_g1	TRINITY_DN1811_c0_g2	TRINITY_DN1588_c0_g1	TRINITY_DN228_c1_g1
OG0009182	TRINITY_DN3902_c0_g1	TRINITY_DN3093_c0_g1	TRINITY_DN78_c2_g1	TRINITY_DN1066_c0_g1
OG0009183	TRINITY_DN6532_c0_g2	TRINITY_DN341_c0_g1	TRINITY_DN3482_c0_g4	TRINITY_DN10474_c0_g1
OG0009185	TRINITY_DN10523_c0_g1	TRINITY_DN8306_c1_g2	TRINITY_DN4699_c0_g1	TRINITY_DN11445_c0_g1
OG0009186	TRINITY_DN2601_c0_g1	TRINITY_DN10634_c1_g1	TRINITY_DN1790_c0_g1	TRINITY_DN5207_c0_g2
OG0009187	TRINITY_DN16437_c0_g3	TRINITY_DN3134_c0_g1	TRINITY_DN7186_c0_g1	TRINITY_DN6271_c0_g1
OG0009188	TRINITY_DN27132_c0_g1	TRINITY_DN3653_c0_g1	TRINITY_DN5983_c0_g1	TRINITY_DN2790_c0_g1
OG0009189	TRINITY_DN9744_c0_g1	TRINITY_DN3442_c0_g2	TRINITY_DN7887_c0_g1	TRINITY_DN3088_c0_g1
OG0009190	TRINITY_DN4856_c0_g2	TRINITY_DN3194_c0_g5	TRINITY_DN16105_c0_g1	TRINITY_DN4976_c0_g1
OG0009191	TRINITY_DN23668_c0_g1	TRINITY_DN6984_c0_g1	TRINITY_DN23425_c0_g1	TRINITY_DN2279_c0_g1
OG0009192	TRINITY_DN17236_c0_g1	TRINITY_DN19538_c0_g2	TRINITY_DN12404_c0_g1	TRINITY_DN24781_c0_g1
OG0009193	TRINITY_DN5123_c0_g1	TRINITY_DN19830_c0_g1	TRINITY_DN9006_c1_g1	TRINITY_DN13862_c0_g2
OG0009194	TRINITY_DN1756_c0_g1	TRINITY_DN4115_c0_g3	TRINITY_DN9584_c0_g1	TRINITY_DN6886_c0_g1
OG0009195	TRINITY_DN6163_c0_g1	TRINITY_DN12458_c0_g1	TRINITY_DN639_c0_g3	TRINITY_DN10900_c0_g1
OG0009196	TRINITY_DN477_c0_g5	TRINITY_DN1836_c1_g1	TRINITY_DN17905_c0_g2	TRINITY_DN23707_c0_g1
OG0009197	TRINITY_DN13027_c0_g1	TRINITY_DN3938_c0_g1	TRINITY_DN3882_c0_g1	TRINITY_DN4974_c0_g1
OG0009198	TRINITY_DN8172_c0_g1	TRINITY_DN14794_c0_g1	TRINITY_DN2054_c0_g1	TRINITY_DN14804_c0_g3
OG0009199	TRINITY_DN24572_c0_g1	TRINITY_DN17902_c0_g1	TRINITY_DN20216_c0_g1	TRINITY_DN19990_c0_g1
OG0009200	TRINITY_DN3163_c0_g1	TRINITY_DN2799_c0_g1	TRINITY_DN843_c0_g1	TRINITY_DN957_c0_g1
OG0009201	TRINITY_DN16818_c1_g1	TRINITY_DN5767_c0_g3	TRINITY_DN3592_c0_g7	TRINITY_DN10993_c0_g1
OG0009202	TRINITY_DN25412_c0_g1	TRINITY_DN6684_c0_g1	TRINITY_DN25894_c0_g1	TRINITY_DN1534_c0_g1
OG0009203	TRINITY_DN22645_c0_g1	TRINITY_DN16023_c0_g2	TRINITY_DN16664_c0_g1	TRINITY_DN6219_c0_g1
OG0009204	TRINITY_DN7525_c0_g1	TRINITY_DN6021_c0_g1	TRINITY_DN10194_c0_g1	TRINITY_DN4965_c0_g1
OG0009205	TRINITY_DN9862_c0_g3	TRINITY_DN7644_c0_g2	TRINITY_DN7860_c0_g1	TRINITY_DN27452_c0_g1
OG0009206	TRINITY_DN25195_c0_g1	TRINITY_DN24692_c0_g1	TRINITY_DN24254_c0_g1	TRINITY_DN25622_c0_g1
OG0009207	TRINITY_DN12378_c0_g1	TRINITY_DN25515_c0_g1	TRINITY_DN5954_c2_g1	TRINITY_DN177_c0_g3
OG0009208	TRINITY_DN15956_c0_g1	TRINITY_DN17863_c0_g1	TRINITY_DN26654_c0_g1	TRINITY_DN19308_c0_g1
OG0009209	TRINITY_DN5032_c0_g1	TRINITY_DN4342_c1_g1	TRINITY_DN1467_c0_g1	TRINITY_DN18129_c1_g1
OG0009210	TRINITY_DN4363_c0_g2	TRINITY_DN3935_c0_g1	TRINITY_DN5048_c0_g2	TRINITY_DN5412_c0_g1
OG0009211	TRINITY_DN18136_c0_g1	TRINITY_DN15771_c2_g1	TRINITY_DN4572_c0_g2	TRINITY_DN7038_c0_g2
OG0009212	TRINITY_DN14965_c0_g1	TRINITY_DN459_c0_g1	TRINITY_DN7734_c0_g2	TRINITY_DN4116_c0_g1
OG0009213	TRINITY_DN13042_c0_g1	TRINITY_DN24685_c0_g1	TRINITY_DN11514_c0_g2	TRINITY_DN2824_c0_g1
OG0009214	TRINITY_DN2365_c0_g1	TRINITY_DN3111_c0_g1	TRINITY_DN23051_c0_g1	TRINITY_DN2226_c0_g1
OG0009216	TRINITY_DN9500_c0_g1	TRINITY_DN2896_c0_g1	TRINITY_DN25141_c0_g1	TRINITY_DN24681_c0_g1
OG0009217	TRINITY_DN860_c2_g1	TRINITY_DN9076_c0_g1	TRINITY_DN19111_c0_g2	TRINITY_DN4751_c0_g1
OG0009218	TRINITY_DN2069_c0_g2	TRINITY_DN4075_c0_g3	TRINITY_DN1754_c0_g1	TRINITY_DN2432_c0_g2
OG0009219	TRINITY_DN552_c0_g1	TRINITY_DN5450_c0_g1	TRINITY_DN922_c0_g1	TRINITY_DN9049_c0_g2
OG0009220	TRINITY_DN452_c0_g1	TRINITY_DN3849_c0_g1	TRINITY_DN4285_c0_g1	TRINITY_DN4300_c0_g1
OG0009221	TRINITY_DN1288_c0_g1	TRINITY_DN8054_c0_g2	TRINITY_DN900_c0_g1	TRINITY_DN460_c0_g2
OG0009222	TRINITY_DN23872_c0_g2	TRINITY_DN5968_c0_g5	TRINITY_DN2820_c0_g1	TRINITY_DN2194_c0_g1
OG0009224	TRINITY_DN2936_c0_g1	TRINITY_DN3727_c0_g1	TRINITY_DN7199_c0_g1	TRINITY_DN15220_c0_g1
OG0009225	TRINITY_DN3852_c0_g1	TRINITY_DN1014_c1_g1	TRINITY_DN20047_c0_g1	TRINITY_DN402_c0_g1
OG0009227	TRINITY_DN3104_c0_g1	TRINITY_DN10167_c0_g1	TRINITY_DN4337_c0_g1	TRINITY_DN2853_c0_g1
OG0009229	TRINITY_DN4903_c0_g2	TRINITY_DN26481_c0_g1	TRINITY_DN10270_c0_g2	TRINITY_DN6801_c0_g2
OG0009230	TRINITY_DN19557_c0_g1	TRINITY_DN7203_c0_g2	TRINITY_DN2855_c0_g2	TRINITY_DN18375_c0_g1
OG0009231	TRINITY_DN22717_c0_g1	TRINITY_DN27527_c0_g1	TRINITY_DN6416_c0_g1	TRINITY_DN20309_c0_g1
OG0009232	TRINITY_DN1242_c0_g1	TRINITY_DN2095_c0_g1	TRINITY_DN1976_c0_g1	TRINITY_DN1144_c0_g1
OG0009234	TRINITY_DN16979_c0_g1	TRINITY_DN15778_c0_g1	TRINITY_DN8537_c0_g1	TRINITY_DN19448_c0_g1
OG0009235	TRINITY_DN3387_c0_g1	TRINITY_DN6804_c0_g1	TRINITY_DN875_c0_g1	TRINITY_DN4451_c0_g1
OG0009236	TRINITY_DN6469_c0_g1	TRINITY_DN3348_c0_g1	TRINITY_DN4626_c0_g1	TRINITY_DN3892_c0_g1
OG0009237	TRINITY_DN11644_c0_g1	TRINITY_DN1230_c0_g1	TRINITY_DN14742_c2_g1	TRINITY_DN6908_c0_g1
OG0009238	TRINITY_DN1557_c0_g1	TRINITY_DN24013_c0_g1	TRINITY_DN26253_c0_g1	TRINITY_DN25909_c0_g1
OG0009239	TRINITY_DN11226_c0_g3	TRINITY_DN17341_c0_g1	TRINITY_DN8678_c0_g2	TRINITY_DN15245_c0_g1
OG0009240	TRINITY_DN605_c0_g1	TRINITY_DN4022_c0_g1	TRINITY_DN7934_c0_g2	TRINITY_DN3736_c0_g2
OG0009241	TRINITY_DN2238_c0_g1	TRINITY_DN5139_c0_g1	TRINITY_DN3983_c0_g1	TRINITY_DN1505_c0_g2
OG0009242	TRINITY_DN28655_c0_g1	TRINITY_DN7800_c0_g1	TRINITY_DN23321_c0_g1	TRINITY_DN25188_c0_g1
OG0009243	TRINITY_DN12669_c0_g2	TRINITY_DN4883_c0_g1	TRINITY_DN9693_c0_g2	TRINITY_DN757_c0_g2
OG0009244	TRINITY_DN6596_c0_g1	TRINITY_DN7309_c0_g1	TRINITY_DN24998_c0_g1	TRINITY_DN5296_c0_g1
OG0009245	TRINITY_DN11563_c0_g2	TRINITY_DN21097_c0_g1	TRINITY_DN22424_c0_g1	TRINITY_DN26547_c0_g1
OG0009246	TRINITY_DN3050_c0_g1	TRINITY_DN18862_c0_g1	TRINITY_DN6018_c0_g1	TRINITY_DN8134_c0_g1
OG0009247	TRINITY_DN3500_c0_g1	TRINITY_DN8168_c0_g1	TRINITY_DN1655_c0_g1	TRINITY_DN26431_c0_g1
OG0009248	TRINITY_DN6140_c0_g1	TRINITY_DN6767_c0_g2	TRINITY_DN24386_c0_g1	TRINITY_DN13755_c0_g1
OG0009249	TRINITY_DN2603_c0_g1	TRINITY_DN2915_c0_g1	TRINITY_DN4428_c0_g1	TRINITY_DN12946_c0_g1
OG0009250	TRINITY_DN557_c0_g2	TRINITY_DN5963_c0_g3	TRINITY_DN387_c0_g1	TRINITY_DN9900_c0_g3
OG0009251	TRINITY_DN1062_c0_g1	TRINITY_DN3644_c0_g1	TRINITY_DN1730_c0_g1	TRINITY_DN1483_c0_g1
OG0009252	TRINITY_DN17685_c0_g2	TRINITY_DN8104_c0_g1	TRINITY_DN1071_c0_g1	TRINITY_DN11916_c0_g1
OG0009253	TRINITY_DN20932_c0_g1	TRINITY_DN9482_c0_g2	TRINITY_DN26428_c0_g1	TRINITY_DN25692_c0_g1
OG0009255	TRINITY_DN7461_c0_g1	TRINITY_DN6934_c0_g1	TRINITY_DN4085_c1_g1	TRINITY_DN1742_c0_g1
OG0009256	TRINITY_DN3380_c0_g1	TRINITY_DN27540_c0_g1	TRINITY_DN3649_c0_g1	TRINITY_DN25674_c0_g1
OG0009257	TRINITY_DN2904_c0_g4	TRINITY_DN22513_c1_g1	TRINITY_DN14103_c0_g5	TRINITY_DN12678_c0_g2
OG0009258	TRINITY_DN8235_c0_g1	TRINITY_DN3333_c0_g1	TRINITY_DN18798_c0_g1	TRINITY_DN12513_c0_g1
OG0009259	TRINITY_DN248_c3_g3	TRINITY_DN21854_c0_g1	TRINITY_DN1959_c0_g1	TRINITY_DN3196_c1_g3
OG0009260	TRINITY_DN1668_c0_g1	TRINITY_DN15087_c0_g1	TRINITY_DN15296_c0_g1	TRINITY_DN15615_c0_g1
OG0009261	TRINITY_DN24759_c1_g1	TRINITY_DN6446_c0_g2	TRINITY_DN9329_c0_g2	TRINITY_DN6158_c0_g2
OG0009262	TRINITY_DN1135_c0_g1	TRINITY_DN2307_c0_g1	TRINITY_DN3163_c0_g1	TRINITY_DN1419_c0_g1
OG0009263	TRINITY_DN20726_c0_g1	TRINITY_DN6320_c0_g1	TRINITY_DN4944_c0_g1	TRINITY_DN3553_c0_g1
OG0009264	TRINITY_DN2880_c0_g1	TRINITY_DN27447_c0_g1	TRINITY_DN7825_c0_g2	TRINITY_DN2624_c0_g1
OG0009266	TRINITY_DN807_c0_g1	TRINITY_DN3192_c0_g1	TRINITY_DN7258_c0_g1	TRINITY_DN23416_c0_g1
OG0009267	TRINITY_DN4876_c0_g1	TRINITY_DN5556_c0_g1	TRINITY_DN3162_c0_g1	TRINITY_DN16555_c0_g1
OG0009268	TRINITY_DN16420_c1_g2	TRINITY_DN6176_c0_g1	TRINITY_DN1021_c0_g1	TRINITY_DN6014_c0_g1
OG0009269	TRINITY_DN13732_c0_g1	TRINITY_DN26543_c0_g1	TRINITY_DN413_c1_g3	TRINITY_DN5731_c0_g2
OG0009271	TRINITY_DN7953_c0_g1	TRINITY_DN14011_c0_g1	TRINITY_DN10005_c0_g1	TRINITY_DN8675_c0_g1
OG0009272	TRINITY_DN3706_c0_g1	TRINITY_DN7109_c0_g2	TRINITY_DN20584_c0_g1	TRINITY_DN4879_c0_g1
OG0009273	TRINITY_DN23450_c0_g2	TRINITY_DN727_c0_g1	TRINITY_DN22091_c0_g1	TRINITY_DN142_c0_g1
OG0009276	TRINITY_DN324_c1_g1	TRINITY_DN5880_c0_g1	TRINITY_DN11404_c0_g6	TRINITY_DN1894_c1_g1
OG0009277	TRINITY_DN4437_c0_g2	TRINITY_DN1226_c0_g2	TRINITY_DN11790_c0_g2	TRINITY_DN3856_c0_g3
OG0009279	TRINITY_DN24911_c0_g2	TRINITY_DN21443_c0_g1	TRINITY_DN253_c0_g2	TRINITY_DN19_c2_g1
OG0009280	TRINITY_DN390_c2_g1	TRINITY_DN7366_c0_g1	TRINITY_DN9232_c0_g1	TRINITY_DN5821_c0_g1
OG0009281	TRINITY_DN26866_c0_g1	TRINITY_DN11733_c0_g1	TRINITY_DN11440_c0_g1	TRINITY_DN12389_c0_g2
OG0009282	TRINITY_DN614_c0_g1	TRINITY_DN5342_c0_g1	TRINITY_DN2987_c0_g1	TRINITY_DN22498_c0_g1
OG0009283	TRINITY_DN6831_c0_g2	TRINITY_DN11085_c0_g1	TRINITY_DN5218_c0_g1	TRINITY_DN4560_c0_g1
OG0009284	TRINITY_DN169_c0_g3	TRINITY_DN9322_c0_g1	TRINITY_DN8090_c0_g1	TRINITY_DN4108_c0_g1
OG0009285	TRINITY_DN2136_c0_g2	TRINITY_DN8558_c0_g1	TRINITY_DN1064_c0_g1	TRINITY_DN500_c0_g3
OG0009286	TRINITY_DN50_c0_g1	TRINITY_DN5421_c0_g3	TRINITY_DN3004_c0_g2	TRINITY_DN23_c0_g2
OG0009287	TRINITY_DN10093_c0_g1	TRINITY_DN8_c0_g1	TRINITY_DN567_c0_g1	TRINITY_DN4162_c0_g2
OG0009288	TRINITY_DN5079_c0_g1	TRINITY_DN5187_c0_g1	TRINITY_DN24166_c0_g1	TRINITY_DN4640_c0_g1
OG0009290	TRINITY_DN19436_c0_g1	TRINITY_DN16738_c0_g1	TRINITY_DN26204_c0_g1	TRINITY_DN25623_c0_g1
OG0009291	TRINITY_DN3898_c0_g1	TRINITY_DN11299_c0_g1	TRINITY_DN24105_c0_g1	TRINITY_DN3759_c0_g1
OG0009292	TRINITY_DN26934_c0_g1	TRINITY_DN94_c0_g1	TRINITY_DN41_c0_g3	TRINITY_DN2149_c0_g2
OG0009293	TRINITY_DN7299_c0_g1	TRINITY_DN6168_c0_g1	TRINITY_DN3539_c0_g1	TRINITY_DN22778_c0_g1
OG0009295	TRINITY_DN26518_c0_g1	TRINITY_DN1315_c0_g1	TRINITY_DN2865_c0_g5	TRINITY_DN25848_c0_g1
OG0009296	TRINITY_DN9340_c0_g1	TRINITY_DN7368_c0_g1	TRINITY_DN1490_c0_g1	TRINITY_DN14901_c0_g1
OG0009297	TRINITY_DN711_c0_g1	TRINITY_DN2558_c0_g1	TRINITY_DN1009_c0_g1	TRINITY_DN1069_c0_g1
OG0009299	TRINITY_DN10720_c0_g2	TRINITY_DN1663_c0_g1	TRINITY_DN1938_c0_g2	TRINITY_DN12108_c0_g1
OG0009300	TRINITY_DN25556_c0_g1	TRINITY_DN7311_c0_g1	TRINITY_DN1992_c0_g1	TRINITY_DN23844_c0_g1
OG0009301	TRINITY_DN3188_c0_g1	TRINITY_DN417_c0_g1	TRINITY_DN1506_c0_g1	TRINITY_DN4958_c0_g1
OG0009302	TRINITY_DN5604_c0_g2	TRINITY_DN4784_c0_g1	TRINITY_DN3060_c0_g1	TRINITY_DN2542_c0_g2
OG0009303	TRINITY_DN4010_c0_g1	TRINITY_DN5859_c0_g1	TRINITY_DN1380_c0_g1	TRINITY_DN1786_c0_g1
OG0009304	TRINITY_DN6509_c0_g1	TRINITY_DN4809_c0_g1	TRINITY_DN12178_c0_g1	TRINITY_DN11471_c0_g1
OG0009305	TRINITY_DN3059_c0_g1	TRINITY_DN3419_c0_g1	TRINITY_DN23063_c0_g1	TRINITY_DN9033_c0_g1
OG0009306	TRINITY_DN11387_c0_g3	TRINITY_DN1052_c0_g2	TRINITY_DN107_c0_g4	TRINITY_DN15865_c0_g1
OG0009307	TRINITY_DN17124_c0_g1	TRINITY_DN1166_c0_g1	TRINITY_DN6622_c0_g1	TRINITY_DN19357_c2_g1
OG0009308	TRINITY_DN417_c0_g1	TRINITY_DN1040_c0_g2	TRINITY_DN1513_c0_g2	TRINITY_DN2638_c0_g1
OG0009309	TRINITY_DN870_c0_g1	TRINITY_DN3791_c0_g2	TRINITY_DN4913_c0_g1	TRINITY_DN3805_c0_g2
OG0009310	TRINITY_DN5594_c0_g1	TRINITY_DN2000_c0_g1	TRINITY_DN3471_c0_g1	TRINITY_DN7745_c0_g1
OG0009311	TRINITY_DN15783_c0_g1	TRINITY_DN20762_c0_g2	TRINITY_DN1421_c0_g1	TRINITY_DN15277_c0_g1
OG0009312	TRINITY_DN3030_c0_g1	TRINITY_DN25566_c0_g1	TRINITY_DN4832_c0_g1	TRINITY_DN2349_c0_g1
OG0009313	TRINITY_DN25599_c0_g1	TRINITY_DN12577_c0_g1	TRINITY_DN25361_c0_g1	TRINITY_DN22026_c0_g1
OG0009314	TRINITY_DN18053_c0_g2	TRINITY_DN2510_c2_g1	TRINITY_DN5357_c0_g1	TRINITY_DN1443_c0_g1
OG0009315	TRINITY_DN9160_c0_g1	TRINITY_DN5059_c0_g1	TRINITY_DN11322_c0_g1	TRINITY_DN1935_c0_g1
OG0009317	TRINITY_DN2460_c0_g1	TRINITY_DN5274_c0_g1	TRINITY_DN21199_c0_g1	TRINITY_DN4680_c0_g3
OG0009318	TRINITY_DN902_c0_g2	TRINITY_DN327_c0_g1	TRINITY_DN1784_c0_g1	TRINITY_DN14115_c0_g2
OG0009319	TRINITY_DN533_c0_g1	TRINITY_DN9694_c0_g1	TRINITY_DN1581_c0_g1	TRINITY_DN4759_c0_g1
OG0009320	TRINITY_DN8709_c0_g1	TRINITY_DN1198_c0_g2	TRINITY_DN8417_c0_g2	TRINITY_DN2032_c0_g1
OG0009321	TRINITY_DN4355_c0_g2	TRINITY_DN10289_c0_g5	TRINITY_DN12071_c0_g2	TRINITY_DN1286_c0_g5
OG0009322	TRINITY_DN27632_c0_g1	TRINITY_DN6590_c0_g1	TRINITY_DN12407_c0_g1	TRINITY_DN23757_c0_g1
OG0009323	TRINITY_DN3651_c0_g1	TRINITY_DN25623_c0_g1	TRINITY_DN5355_c0_g1	TRINITY_DN10016_c0_g1
OG0009324	TRINITY_DN12161_c1_g3	TRINITY_DN2704_c0_g1	TRINITY_DN1674_c0_g2	TRINITY_DN2098_c0_g1
OG0009325	TRINITY_DN1634_c0_g1	TRINITY_DN2118_c2_g1	TRINITY_DN205_c0_g1	TRINITY_DN2061_c0_g1
OG0009326	TRINITY_DN14526_c0_g4	TRINITY_DN2449_c0_g2	TRINITY_DN3763_c0_g1	TRINITY_DN6405_c0_g2
OG0009327	TRINITY_DN26355_c0_g1	TRINITY_DN15907_c0_g3	TRINITY_DN6002_c0_g2	TRINITY_DN2001_c0_g2
OG0009328	TRINITY_DN25279_c0_g1	TRINITY_DN4862_c0_g2	TRINITY_DN3837_c0_g1	TRINITY_DN26759_c0_g1
OG0009329	TRINITY_DN2895_c0_g5	TRINITY_DN7405_c0_g2	TRINITY_DN5231_c1_g2	TRINITY_DN12646_c0_g1
OG0009330	TRINITY_DN4924_c0_g1	TRINITY_DN7230_c0_g1	TRINITY_DN4515_c0_g1	TRINITY_DN17347_c0_g1
OG0009331	TRINITY_DN3180_c0_g1	TRINITY_DN5751_c0_g1	TRINITY_DN2575_c0_g1	TRINITY_DN2364_c0_g1
OG0009332	TRINITY_DN2470_c0_g1	TRINITY_DN5213_c0_g1	TRINITY_DN4686_c0_g1	TRINITY_DN1513_c0_g1
OG0009333	TRINITY_DN3535_c0_g1	TRINITY_DN366_c0_g2	TRINITY_DN1410_c0_g1	TRINITY_DN6757_c0_g1
OG0009334	TRINITY_DN18664_c0_g2	TRINITY_DN7007_c0_g5	TRINITY_DN4689_c0_g2	TRINITY_DN18182_c0_g1
OG0009335	TRINITY_DN10593_c0_g2	TRINITY_DN639_c0_g2	TRINITY_DN8083_c0_g5	TRINITY_DN1198_c0_g4
OG0009336	TRINITY_DN18454_c0_g1	TRINITY_DN25575_c0_g1	TRINITY_DN1994_c1_g1	TRINITY_DN4642_c0_g1
OG0009337	TRINITY_DN7035_c0_g1	TRINITY_DN1813_c0_g1	TRINITY_DN3922_c0_g1	TRINITY_DN4660_c0_g1
OG0009338	TRINITY_DN525_c0_g1	TRINITY_DN548_c0_g1	TRINITY_DN25868_c0_g1	TRINITY_DN5394_c0_g1
OG0009339	TRINITY_DN1468_c0_g1	TRINITY_DN801_c0_g1	TRINITY_DN908_c1_g1	TRINITY_DN4303_c1_g1
OG0009341	TRINITY_DN1888_c0_g1	TRINITY_DN9_c0_g1	TRINITY_DN514_c0_g1	TRINITY_DN585_c0_g1
OG0009342	TRINITY_DN1454_c0_g1	TRINITY_DN3021_c0_g1	TRINITY_DN2787_c0_g1	TRINITY_DN1322_c0_g1
OG0009343	TRINITY_DN1305_c3_g1	TRINITY_DN452_c0_g1	TRINITY_DN17263_c0_g1	TRINITY_DN4931_c0_g1
OG0009345	TRINITY_DN11517_c0_g1	TRINITY_DN26949_c0_g1	TRINITY_DN22549_c0_g1	TRINITY_DN25913_c0_g1
OG0009348	TRINITY_DN27656_c0_g1	TRINITY_DN25676_c0_g1	TRINITY_DN5773_c0_g1	TRINITY_DN498_c0_g1
OG0009349	TRINITY_DN9223_c0_g1	TRINITY_DN17755_c0_g1	TRINITY_DN3995_c1_g2	TRINITY_DN4469_c0_g1
OG0009350	TRINITY_DN1026_c0_g1	TRINITY_DN317_c0_g1	TRINITY_DN8122_c0_g2	TRINITY_DN8124_c0_g1
OG0009351	TRINITY_DN2746_c0_g1	TRINITY_DN4587_c0_g1	TRINITY_DN20622_c0_g1	TRINITY_DN430_c0_g1
OG0009352	TRINITY_DN691_c0_g1	TRINITY_DN1930_c0_g1	TRINITY_DN1556_c0_g1	TRINITY_DN307_c0_g1
OG0009353	TRINITY_DN15581_c0_g1	TRINITY_DN20736_c2_g1	TRINITY_DN11434_c0_g1	TRINITY_DN8179_c1_g1
OG0009354	TRINITY_DN1585_c0_g1	TRINITY_DN308_c0_g1	TRINITY_DN653_c0_g1	TRINITY_DN9650_c0_g1
OG0009356	TRINITY_DN5366_c0_g1	TRINITY_DN735_c0_g1	TRINITY_DN4913_c0_g2	TRINITY_DN9321_c0_g1
OG0009358	TRINITY_DN1253_c0_g1	TRINITY_DN4780_c0_g1	TRINITY_DN2229_c0_g1	TRINITY_DN159_c0_g1
OG0009360	TRINITY_DN734_c0_g1	TRINITY_DN6623_c0_g2	TRINITY_DN6329_c0_g1	TRINITY_DN3159_c1_g1
OG0009361	TRINITY_DN1808_c1_g1	TRINITY_DN8724_c0_g1	TRINITY_DN2874_c0_g1	TRINITY_DN1927_c0_g1
OG0009362	TRINITY_DN15872_c0_g1	TRINITY_DN887_c0_g1	TRINITY_DN1874_c0_g2	TRINITY_DN2773_c0_g1
OG0009363	TRINITY_DN3515_c0_g1	TRINITY_DN1863_c0_g1	TRINITY_DN2550_c0_g1	TRINITY_DN5045_c0_g1
OG0009364	TRINITY_DN5278_c0_g3	TRINITY_DN3358_c0_g1	TRINITY_DN7824_c0_g3	TRINITY_DN1259_c0_g1
OG0009365	TRINITY_DN14553_c0_g1	TRINITY_DN6922_c0_g1	TRINITY_DN2427_c0_g1	TRINITY_DN5961_c0_g1
OG0009366	TRINITY_DN1273_c0_g1	TRINITY_DN84_c0_g1	TRINITY_DN7786_c0_g1	TRINITY_DN3091_c0_g1
OG0009367	TRINITY_DN20854_c0_g1	TRINITY_DN7717_c0_g1	TRINITY_DN8791_c0_g3	TRINITY_DN19789_c0_g1
OG0009369	TRINITY_DN12490_c0_g2	TRINITY_DN12096_c0_g1	TRINITY_DN1499_c0_g1	TRINITY_DN5883_c0_g1
OG0009370	TRINITY_DN926_c0_g2	TRINITY_DN892_c0_g1	TRINITY_DN206_c0_g1	TRINITY_DN1147_c0_g1
OG0009371	TRINITY_DN347_c0_g1	TRINITY_DN628_c0_g1	TRINITY_DN1143_c0_g1	TRINITY_DN1687_c0_g1
OG0009372	TRINITY_DN17900_c0_g3	TRINITY_DN784_c0_g2	TRINITY_DN3309_c0_g1	TRINITY_DN12322_c0_g1
OG0009373	TRINITY_DN3293_c0_g1	TRINITY_DN9911_c0_g1	TRINITY_DN9590_c0_g1	TRINITY_DN13984_c0_g3
OG0009374	TRINITY_DN8691_c0_g1	TRINITY_DN4215_c0_g4	TRINITY_DN1183_c0_g1	TRINITY_DN6958_c0_g1
OG0009375	TRINITY_DN2266_c0_g1	TRINITY_DN35_c0_g1	TRINITY_DN1632_c0_g1	TRINITY_DN4096_c1_g1
OG0009376	TRINITY_DN5287_c0_g1	TRINITY_DN2564_c0_g1	TRINITY_DN26290_c0_g1	TRINITY_DN5597_c0_g1
OG0009377	TRINITY_DN595_c0_g1	TRINITY_DN7459_c0_g1	TRINITY_DN1417_c0_g1	TRINITY_DN1950_c0_g1
OG0009378	TRINITY_DN2543_c0_g2	TRINITY_DN158_c0_g4	TRINITY_DN307_c0_g2	TRINITY_DN722_c1_g1
OG0009379	TRINITY_DN4143_c0_g4	TRINITY_DN3377_c0_g1	TRINITY_DN4770_c0_g2	TRINITY_DN8434_c0_g1
OG0009380	TRINITY_DN3553_c0_g5	TRINITY_DN779_c0_g1	TRINITY_DN6598_c0_g1	TRINITY_DN22182_c0_g1
OG0009382	TRINITY_DN429_c1_g1	TRINITY_DN7553_c0_g2	TRINITY_DN4462_c0_g1	TRINITY_DN17240_c0_g1
OG0009384	TRINITY_DN22223_c2_g1	TRINITY_DN1968_c0_g4	TRINITY_DN2072_c0_g1	TRINITY_DN22191_c0_g1
OG0009385	TRINITY_DN8966_c0_g1	TRINITY_DN5357_c0_g2	TRINITY_DN2890_c0_g2	TRINITY_DN6674_c0_g1
OG0009386	TRINITY_DN5092_c0_g1	TRINITY_DN718_c0_g1	TRINITY_DN24064_c0_g1	TRINITY_DN12111_c0_g1
OG0009387	TRINITY_DN25409_c0_g1	TRINITY_DN13468_c0_g1	TRINITY_DN17581_c0_g1	TRINITY_DN520_c1_g1
OG0009388	TRINITY_DN5346_c0_g1	TRINITY_DN960_c0_g1	TRINITY_DN5073_c0_g1	TRINITY_DN9732_c0_g1
OG0009389	TRINITY_DN26852_c0_g1	TRINITY_DN3468_c0_g1	TRINITY_DN17072_c0_g1	TRINITY_DN3043_c0_g1
OG0009390	TRINITY_DN2402_c1_g1	TRINITY_DN12192_c0_g1	TRINITY_DN4864_c0_g1	TRINITY_DN6207_c0_g1
OG0009392	TRINITY_DN1460_c0_g1	TRINITY_DN9496_c0_g1	TRINITY_DN6390_c0_g1	TRINITY_DN4296_c1_g1
OG0009393	TRINITY_DN7642_c0_g1	TRINITY_DN4451_c0_g1	TRINITY_DN11744_c0_g1	TRINITY_DN24039_c0_g1
OG0009394	TRINITY_DN11073_c0_g1	TRINITY_DN9836_c0_g3	TRINITY_DN19225_c0_g1	TRINITY_DN6702_c0_g1
OG0009395	TRINITY_DN3608_c1_g1	TRINITY_DN7258_c0_g1	TRINITY_DN5661_c0_g1	TRINITY_DN9474_c0_g1
OG0009396	TRINITY_DN7336_c0_g2	TRINITY_DN3710_c0_g1	TRINITY_DN13014_c0_g1	TRINITY_DN25664_c0_g1
OG0009397	TRINITY_DN24602_c0_g1	TRINITY_DN2297_c0_g1	TRINITY_DN2429_c0_g1	TRINITY_DN14058_c0_g1
OG0009398	TRINITY_DN9021_c0_g1	TRINITY_DN3203_c0_g1	TRINITY_DN7340_c0_g1	TRINITY_DN2434_c0_g1
OG0009399	TRINITY_DN3255_c0_g1	TRINITY_DN2285_c0_g2	TRINITY_DN1120_c0_g1	TRINITY_DN4113_c0_g3
OG0009400	TRINITY_DN24785_c2_g1	TRINITY_DN4357_c0_g1	TRINITY_DN3523_c0_g1	TRINITY_DN17645_c0_g1
OG0009401	TRINITY_DN7332_c0_g1	TRINITY_DN15648_c0_g1	TRINITY_DN17560_c0_g1	TRINITY_DN2640_c0_g1
OG0009402	TRINITY_DN7158_c1_g1	TRINITY_DN6978_c3_g1	TRINITY_DN10891_c0_g1	TRINITY_DN3688_c0_g1
OG0009404	TRINITY_DN10181_c0_g1	TRINITY_DN6871_c0_g1	TRINITY_DN6793_c0_g3	TRINITY_DN5299_c0_g1
OG0009405	TRINITY_DN25517_c0_g1	TRINITY_DN9130_c0_g1	TRINITY_DN23230_c0_g1	TRINITY_DN23294_c0_g1
OG0009406	TRINITY_DN1225_c0_g3	TRINITY_DN8396_c0_g2	TRINITY_DN8354_c0_g1	TRINITY_DN8330_c0_g1
OG0009407	TRINITY_DN27002_c0_g1	TRINITY_DN24772_c0_g1	TRINITY_DN22332_c0_g1	TRINITY_DN26475_c0_g1
OG0009408	TRINITY_DN27738_c0_g1	TRINITY_DN23910_c0_g1	TRINITY_DN19579_c0_g1	TRINITY_DN13065_c0_g1
OG0009409	TRINITY_DN22041_c0_g1	TRINITY_DN21844_c0_g1	TRINITY_DN21039_c0_g1	TRINITY_DN15276_c0_g1
OG0009411	TRINITY_DN16833_c0_g1	TRINITY_DN8346_c0_g1	TRINITY_DN14673_c3_g1	TRINITY_DN8304_c0_g1
OG0009413	TRINITY_DN14931_c0_g1	TRINITY_DN23744_c0_g1	TRINITY_DN8021_c0_g1	TRINITY_DN24652_c0_g1
OG0009414	TRINITY_DN2530_c0_g1	TRINITY_DN13679_c0_g2	TRINITY_DN293_c0_g2	TRINITY_DN2543_c0_g4
OG0009415	TRINITY_DN5420_c0_g1	TRINITY_DN2935_c0_g1	TRINITY_DN5971_c0_g1	TRINITY_DN5984_c0_g1
OG0009417	TRINITY_DN618_c0_g1	TRINITY_DN3426_c0_g1	TRINITY_DN2368_c0_g1	TRINITY_DN599_c0_g1
OG0009419	TRINITY_DN13458_c0_g2	TRINITY_DN1270_c0_g1	TRINITY_DN12994_c1_g1	TRINITY_DN2303_c0_g1
OG0009420	TRINITY_DN6834_c0_g1	TRINITY_DN3553_c0_g1	TRINITY_DN11430_c0_g3	TRINITY_DN16632_c0_g1
OG0009421	TRINITY_DN6035_c0_g1	TRINITY_DN17886_c0_g1	TRINITY_DN6855_c0_g1	TRINITY_DN18021_c0_g1
OG0009423	TRINITY_DN528_c0_g1	TRINITY_DN3198_c0_g1	TRINITY_DN5930_c0_g1	TRINITY_DN5807_c0_g1
OG0009424	TRINITY_DN6859_c0_g1	TRINITY_DN7428_c0_g1	TRINITY_DN1142_c3_g1	TRINITY_DN2485_c0_g1
OG0009425	TRINITY_DN6231_c0_g1	TRINITY_DN24791_c0_g1	TRINITY_DN26111_c0_g1	TRINITY_DN24803_c0_g1
OG0009427	TRINITY_DN1496_c1_g5	TRINITY_DN7051_c1_g1	TRINITY_DN17190_c0_g1	TRINITY_DN21752_c0_g3
OG0009428	TRINITY_DN22156_c0_g1	TRINITY_DN11333_c0_g1	TRINITY_DN2470_c0_g1	TRINITY_DN1318_c0_g3
OG0009429	TRINITY_DN18242_c0_g1	TRINITY_DN24704_c0_g1	TRINITY_DN22369_c0_g1	TRINITY_DN23380_c0_g1
OG0009430	TRINITY_DN22176_c0_g1	TRINITY_DN2764_c0_g1	TRINITY_DN3372_c0_g1	TRINITY_DN6438_c0_g1
OG0009431	TRINITY_DN10039_c0_g1	TRINITY_DN12169_c0_g1	TRINITY_DN23458_c0_g1	TRINITY_DN9064_c0_g1
OG0009433	TRINITY_DN4533_c0_g1	TRINITY_DN23841_c0_g1	TRINITY_DN18844_c0_g1	TRINITY_DN27335_c0_g1
OG0009434	TRINITY_DN1811_c0_g2	TRINITY_DN23793_c0_g1	TRINITY_DN18373_c0_g1	TRINITY_DN15593_c1_g1
OG0009435	TRINITY_DN984_c0_g1	TRINITY_DN1099_c2_g1	TRINITY_DN552_c0_g1	TRINITY_DN2789_c0_g1
OG0009436	TRINITY_DN19294_c0_g1	TRINITY_DN6016_c0_g1	TRINITY_DN21364_c0_g1	TRINITY_DN22155_c0_g1
OG0009437	TRINITY_DN2002_c0_g2	TRINITY_DN112_c0_g1	TRINITY_DN2399_c0_g1	TRINITY_DN382_c0_g1
OG0009438	TRINITY_DN2789_c0_g2	TRINITY_DN6627_c0_g1	TRINITY_DN9545_c0_g1	TRINITY_DN3045_c0_g1
OG0009439	TRINITY_DN28745_c0_g1	TRINITY_DN26130_c0_g1	TRINITY_DN8355_c0_g1	TRINITY_DN13942_c0_g1
OG0009440	TRINITY_DN25430_c0_g1	TRINITY_DN6323_c0_g1	TRINITY_DN11842_c1_g1	TRINITY_DN20937_c0_g1
OG0009443	TRINITY_DN4686_c0_g1	TRINITY_DN25769_c0_g1	TRINITY_DN23071_c0_g1	TRINITY_DN27139_c0_g1
OG0009444	TRINITY_DN28331_c0_g1	TRINITY_DN10336_c0_g7	TRINITY_DN366_c1_g1	TRINITY_DN11283_c0_g1
OG0009445	TRINITY_DN12948_c0_g1	TRINITY_DN8215_c0_g1	TRINITY_DN7992_c0_g2	TRINITY_DN25634_c0_g1
OG0009446	TRINITY_DN8547_c0_g1	TRINITY_DN21452_c0_g1	TRINITY_DN693_c0_g1	TRINITY_DN1981_c0_g1
OG0009447	TRINITY_DN18165_c0_g3	TRINITY_DN8572_c0_g1	TRINITY_DN15130_c0_g1	TRINITY_DN22668_c0_g2
OG0009448	TRINITY_DN4631_c0_g1	TRINITY_DN20238_c0_g1	TRINITY_DN1471_c0_g1	TRINITY_DN2726_c0_g1
OG0009449	TRINITY_DN4566_c0_g1	TRINITY_DN7182_c0_g1	TRINITY_DN6767_c0_g1	TRINITY_DN3677_c0_g1
OG0009450	TRINITY_DN604_c0_g1	TRINITY_DN18082_c0_g1	TRINITY_DN3503_c0_g1	TRINITY_DN12627_c0_g1
OG0009452	TRINITY_DN834_c0_g1	TRINITY_DN2380_c0_g2	TRINITY_DN112_c0_g1	TRINITY_DN7602_c0_g1
OG0009453	TRINITY_DN3058_c0_g1	TRINITY_DN16690_c0_g1	TRINITY_DN901_c0_g1	TRINITY_DN1385_c0_g1
OG0009454	TRINITY_DN10999_c0_g2	TRINITY_DN11829_c0_g2	TRINITY_DN10813_c0_g1	TRINITY_DN13998_c0_g1
OG0009455	TRINITY_DN27121_c0_g1	TRINITY_DN26777_c0_g1	TRINITY_DN3598_c1_g1	TRINITY_DN3879_c0_g1
OG0009456	TRINITY_DN4049_c0_g1	TRINITY_DN5960_c0_g1	TRINITY_DN7080_c1_g2	TRINITY_DN4853_c1_g1
OG0009458	TRINITY_DN16464_c0_g1	TRINITY_DN3071_c0_g1	TRINITY_DN22246_c0_g1	TRINITY_DN15071_c0_g2
OG0009459	TRINITY_DN2167_c0_g1	TRINITY_DN21039_c0_g1	TRINITY_DN5924_c0_g1	TRINITY_DN2422_c0_g1
OG0009460	TRINITY_DN23822_c0_g1	TRINITY_DN12407_c0_g1	TRINITY_DN14521_c0_g1	TRINITY_DN18150_c0_g1
OG0009461	TRINITY_DN9015_c0_g1	TRINITY_DN25201_c0_g1	TRINITY_DN23741_c0_g1	TRINITY_DN14835_c0_g2
OG0009462	TRINITY_DN11015_c1_g2	TRINITY_DN2791_c0_g1	TRINITY_DN17453_c0_g1	TRINITY_DN369_c0_g2
OG0009463	TRINITY_DN21990_c0_g1	TRINITY_DN8885_c0_g2	TRINITY_DN6022_c0_g1	TRINITY_DN14347_c0_g1
OG0009464	TRINITY_DN1775_c0_g1	TRINITY_DN5985_c0_g1	TRINITY_DN13342_c0_g1	TRINITY_DN2314_c0_g1
OG0009465	TRINITY_DN15978_c0_g1	TRINITY_DN20949_c0_g1	TRINITY_DN4919_c0_g2	TRINITY_DN1596_c0_g1
OG0009466	TRINITY_DN5150_c0_g4	TRINITY_DN2852_c0_g4	TRINITY_DN3116_c0_g1	TRINITY_DN13627_c0_g1
OG0009467	TRINITY_DN805_c0_g2	TRINITY_DN3435_c0_g2	TRINITY_DN1944_c0_g1	TRINITY_DN10539_c0_g1
OG0009468	TRINITY_DN1767_c1_g1	TRINITY_DN22668_c0_g1	TRINITY_DN2052_c0_g1	TRINITY_DN4076_c1_g6
OG0009469	TRINITY_DN4387_c0_g1	TRINITY_DN2559_c0_g2	TRINITY_DN3650_c0_g2	TRINITY_DN10676_c1_g1
OG0009470	TRINITY_DN24176_c0_g1	TRINITY_DN2085_c0_g1	TRINITY_DN24431_c0_g1	TRINITY_DN14313_c0_g3
OG0009471	TRINITY_DN3590_c1_g1	TRINITY_DN7427_c0_g1	TRINITY_DN2264_c1_g1	TRINITY_DN4735_c1_g1
OG0009472	TRINITY_DN24186_c0_g3	TRINITY_DN633_c1_g1	TRINITY_DN7750_c3_g1	TRINITY_DN14963_c0_g3
OG0009473	TRINITY_DN4907_c0_g1	TRINITY_DN22428_c0_g1	TRINITY_DN1320_c0_g1	TRINITY_DN16445_c0_g3
OG0009474	TRINITY_DN10755_c0_g2	TRINITY_DN4104_c0_g1	TRINITY_DN20556_c0_g2	TRINITY_DN991_c0_g1
OG0009475	TRINITY_DN18491_c0_g4	TRINITY_DN2491_c0_g1	TRINITY_DN17042_c0_g1	TRINITY_DN4949_c0_g1
OG0009476	TRINITY_DN3766_c0_g2	TRINITY_DN4081_c0_g1	TRINITY_DN4165_c0_g1	TRINITY_DN16180_c0_g1
OG0009477	TRINITY_DN11194_c0_g6	TRINITY_DN15754_c0_g1	TRINITY_DN24407_c0_g1	TRINITY_DN19131_c1_g2
OG0009478	TRINITY_DN1664_c0_g1	TRINITY_DN2921_c0_g1	TRINITY_DN5606_c0_g1	TRINITY_DN2921_c0_g1
OG0009479	TRINITY_DN2161_c0_g1	TRINITY_DN5584_c0_g1	TRINITY_DN10551_c0_g1	TRINITY_DN5619_c0_g1
OG0009480	TRINITY_DN4796_c0_g1	TRINITY_DN3556_c0_g1	TRINITY_DN8522_c2_g3	TRINITY_DN994_c0_g1
OG0009481	TRINITY_DN5661_c0_g1	TRINITY_DN22304_c0_g1	TRINITY_DN10742_c0_g1	TRINITY_DN13046_c0_g1
OG0009482	TRINITY_DN15386_c0_g1	TRINITY_DN17274_c0_g2	TRINITY_DN11489_c0_g1	TRINITY_DN27298_c0_g1
OG0009483	TRINITY_DN13041_c0_g1	TRINITY_DN6654_c0_g2	TRINITY_DN18508_c0_g1	TRINITY_DN17749_c0_g1
OG0009484	TRINITY_DN1911_c0_g1	TRINITY_DN21742_c0_g1	TRINITY_DN14728_c0_g2	TRINITY_DN3240_c0_g1
OG0009485	TRINITY_DN4215_c0_g1	TRINITY_DN2172_c0_g1	TRINITY_DN1814_c0_g2	TRINITY_DN985_c0_g1
OG0009487	TRINITY_DN22449_c0_g1	TRINITY_DN20270_c0_g1	TRINITY_DN19904_c0_g1	TRINITY_DN25203_c0_g1
OG0009488	TRINITY_DN24045_c0_g1	TRINITY_DN8275_c0_g2	TRINITY_DN2305_c0_g3	TRINITY_DN2263_c3_g1
OG0009489	TRINITY_DN18848_c0_g1	TRINITY_DN2794_c0_g1	TRINITY_DN12881_c1_g1	TRINITY_DN21810_c0_g1
OG0009490	TRINITY_DN5883_c0_g1	TRINITY_DN6786_c0_g1	TRINITY_DN12497_c0_g1	TRINITY_DN6068_c0_g3
OG0009491	TRINITY_DN5104_c0_g1	TRINITY_DN4849_c0_g2	TRINITY_DN9642_c0_g3	TRINITY_DN16751_c0_g2
OG0009492	TRINITY_DN19712_c0_g1	TRINITY_DN23265_c0_g1	TRINITY_DN10617_c0_g1	TRINITY_DN25548_c0_g1
OG0009493	TRINITY_DN11968_c0_g1	TRINITY_DN7477_c0_g2	TRINITY_DN22154_c0_g1	TRINITY_DN23635_c0_g1
OG0009495	TRINITY_DN2004_c0_g1	TRINITY_DN2925_c0_g2	TRINITY_DN391_c0_g1	TRINITY_DN2352_c0_g1
OG0009496	TRINITY_DN1655_c0_g1	TRINITY_DN18564_c0_g1	TRINITY_DN644_c0_g1	TRINITY_DN3044_c0_g1
OG0009497	TRINITY_DN8435_c0_g1	TRINITY_DN15221_c0_g1	TRINITY_DN5199_c0_g1	TRINITY_DN10945_c0_g1
OG0009499	TRINITY_DN455_c0_g1	TRINITY_DN280_c0_g1	TRINITY_DN1075_c0_g1	TRINITY_DN397_c0_g2
OG0009500	TRINITY_DN7892_c0_g1	TRINITY_DN24605_c0_g1	TRINITY_DN1259_c0_g1	TRINITY_DN2901_c0_g1
OG0009501	TRINITY_DN5409_c0_g1	TRINITY_DN24108_c0_g1	TRINITY_DN5698_c0_g1	TRINITY_DN8882_c0_g1
OG0009502	TRINITY_DN24495_c0_g1	TRINITY_DN7158_c0_g2	TRINITY_DN54_c0_g1	TRINITY_DN417_c0_g1
OG0009503	TRINITY_DN5031_c0_g1	TRINITY_DN3172_c0_g1	TRINITY_DN9490_c0_g1	TRINITY_DN9985_c0_g4
OG0009504	TRINITY_DN1505_c0_g1	TRINITY_DN3301_c0_g1	TRINITY_DN2228_c0_g1	TRINITY_DN1439_c0_g1
OG0009505	TRINITY_DN28304_c0_g1	TRINITY_DN16889_c0_g2	TRINITY_DN23094_c0_g1	TRINITY_DN24592_c0_g1
OG0009506	TRINITY_DN22934_c0_g1	TRINITY_DN22460_c0_g5	TRINITY_DN3377_c0_g1	TRINITY_DN2376_c0_g1
OG0009507	TRINITY_DN16716_c0_g1	TRINITY_DN8105_c0_g1	TRINITY_DN22306_c0_g1	TRINITY_DN5055_c0_g1
OG0009508	TRINITY_DN26975_c0_g1	TRINITY_DN23347_c0_g1	TRINITY_DN4082_c0_g1	TRINITY_DN1898_c0_g1
OG0009510	TRINITY_DN4299_c0_g1	TRINITY_DN2596_c0_g1	TRINITY_DN3200_c0_g2	TRINITY_DN9492_c0_g1
OG0009512	TRINITY_DN927_c0_g1	TRINITY_DN13216_c0_g1	TRINITY_DN4586_c0_g1	TRINITY_DN6506_c1_g1
OG0009514	TRINITY_DN1684_c1_g1	TRINITY_DN409_c0_g3	TRINITY_DN413_c0_g1	TRINITY_DN3461_c0_g2
OG0009515	TRINITY_DN2901_c1_g1	TRINITY_DN4964_c0_g1	TRINITY_DN1405_c0_g1	TRINITY_DN5968_c0_g2
OG0009516	TRINITY_DN1977_c0_g1	TRINITY_DN5343_c0_g1	TRINITY_DN2443_c0_g1	TRINITY_DN11863_c0_g1
OG0009517	TRINITY_DN1510_c0_g1	TRINITY_DN2828_c0_g1	TRINITY_DN259_c0_g1	TRINITY_DN1554_c0_g1
OG0009518	TRINITY_DN2211_c0_g3	TRINITY_DN7313_c0_g1	TRINITY_DN19493_c0_g4	TRINITY_DN13441_c0_g1
OG0009519	TRINITY_DN2471_c0_g1	TRINITY_DN2619_c0_g1	TRINITY_DN15635_c0_g1	TRINITY_DN9332_c0_g1
OG0009520	TRINITY_DN3753_c0_g2	TRINITY_DN26612_c0_g1	TRINITY_DN16795_c0_g1	TRINITY_DN8223_c0_g1
OG0009521	TRINITY_DN4430_c0_g2	TRINITY_DN24539_c0_g1	TRINITY_DN4030_c0_g1	TRINITY_DN5865_c0_g1
OG0009522	TRINITY_DN3998_c0_g1	TRINITY_DN4847_c0_g1	TRINITY_DN23819_c0_g1	TRINITY_DN3731_c0_g1
OG0009523	TRINITY_DN20394_c1_g1	TRINITY_DN7359_c0_g2	TRINITY_DN2542_c0_g2	TRINITY_DN15860_c0_g1
OG0009524	TRINITY_DN1312_c0_g1	TRINITY_DN3810_c0_g1	TRINITY_DN25405_c0_g1	TRINITY_DN14619_c0_g1
OG0009525	TRINITY_DN11230_c0_g2	TRINITY_DN16269_c0_g3	TRINITY_DN11452_c0_g1	TRINITY_DN23682_c0_g1
OG0009527	TRINITY_DN4316_c0_g1	TRINITY_DN23921_c0_g1	TRINITY_DN24022_c0_g1	TRINITY_DN9717_c0_g1
OG0009528	TRINITY_DN14393_c0_g1	TRINITY_DN2200_c0_g1	TRINITY_DN6265_c0_g1	TRINITY_DN12880_c2_g1
OG0009529	TRINITY_DN21958_c0_g2	TRINITY_DN13078_c0_g1	TRINITY_DN1995_c0_g1	TRINITY_DN14145_c0_g1
OG0009530	TRINITY_DN16140_c0_g1	TRINITY_DN993_c0_g1	TRINITY_DN2521_c0_g1	TRINITY_DN2541_c0_g1
OG0009531	TRINITY_DN4937_c0_g1	TRINITY_DN25592_c0_g1	TRINITY_DN11391_c0_g1	TRINITY_DN8334_c0_g1
OG0009532	TRINITY_DN28_c0_g2	TRINITY_DN14590_c0_g1	TRINITY_DN7_c0_g2	TRINITY_DN321_c0_g1
OG0009533	TRINITY_DN562_c0_g1	TRINITY_DN1262_c0_g1	TRINITY_DN3601_c0_g1	TRINITY_DN9099_c0_g2
OG0009534	TRINITY_DN10036_c0_g2	TRINITY_DN8170_c0_g1	TRINITY_DN3086_c0_g3	TRINITY_DN632_c0_g1
OG0009535	TRINITY_DN4426_c0_g3	TRINITY_DN2441_c0_g1	TRINITY_DN4064_c0_g4	TRINITY_DN4670_c0_g1
OG0009536	TRINITY_DN21906_c0_g4	TRINITY_DN8179_c1_g1	TRINITY_DN0_c2_g1	TRINITY_DN14319_c0_g3
OG0009537	TRINITY_DN4663_c0_g2	TRINITY_DN3402_c0_g1	TRINITY_DN2922_c0_g1	TRINITY_DN2781_c0_g1
OG0009538	TRINITY_DN755_c0_g1	TRINITY_DN7591_c0_g1	TRINITY_DN19538_c0_g3	TRINITY_DN21264_c1_g3
OG0009539	TRINITY_DN23789_c0_g1	TRINITY_DN7164_c0_g1	TRINITY_DN10666_c0_g1	TRINITY_DN5896_c0_g1
OG0009540	TRINITY_DN3739_c1_g2	TRINITY_DN10233_c0_g1	TRINITY_DN24082_c0_g1	TRINITY_DN3460_c0_g1
OG0009541	TRINITY_DN1689_c1_g1	TRINITY_DN26836_c0_g1	TRINITY_DN23331_c0_g1	TRINITY_DN24833_c0_g1
OG0009543	TRINITY_DN690_c0_g1	TRINITY_DN7322_c0_g2	TRINITY_DN3221_c0_g1	TRINITY_DN3425_c0_g1
OG0009544	TRINITY_DN5380_c0_g1	TRINITY_DN13901_c1_g4	TRINITY_DN16837_c0_g1	TRINITY_DN27187_c0_g1
OG0009545	TRINITY_DN1046_c0_g1	TRINITY_DN17634_c0_g2	TRINITY_DN2467_c0_g1	TRINITY_DN2794_c0_g1
OG0009547	TRINITY_DN6546_c0_g1	TRINITY_DN14747_c0_g1	TRINITY_DN2193_c2_g1	TRINITY_DN9303_c0_g4
OG0009548	TRINITY_DN4153_c0_g1	TRINITY_DN2412_c0_g1	TRINITY_DN24080_c0_g1	TRINITY_DN15858_c0_g1
OG0009549	TRINITY_DN232_c0_g1	TRINITY_DN545_c0_g1	TRINITY_DN443_c0_g1	TRINITY_DN683_c0_g1
OG0009550	TRINITY_DN284_c0_g1	TRINITY_DN276_c0_g3	TRINITY_DN929_c0_g2	TRINITY_DN18036_c1_g1
OG0009551	TRINITY_DN17707_c0_g1	TRINITY_DN19516_c0_g1	TRINITY_DN2700_c0_g1	TRINITY_DN1729_c0_g1
OG0009552	TRINITY_DN7542_c0_g1	TRINITY_DN9157_c0_g1	TRINITY_DN5670_c0_g1	TRINITY_DN11433_c0_g1
OG0009553	TRINITY_DN6837_c0_g1	TRINITY_DN5710_c0_g1	TRINITY_DN3575_c0_g2	TRINITY_DN1222_c0_g1
OG0009554	TRINITY_DN14495_c0_g1	TRINITY_DN14913_c0_g1	TRINITY_DN24025_c0_g1	TRINITY_DN1609_c0_g1
OG0009555	TRINITY_DN13950_c0_g1	TRINITY_DN9172_c0_g3	TRINITY_DN11503_c0_g1	TRINITY_DN4307_c0_g5
OG0009557	TRINITY_DN27566_c0_g1	TRINITY_DN3295_c0_g1	TRINITY_DN1653_c0_g1	TRINITY_DN13004_c0_g1
OG0009559	TRINITY_DN4782_c0_g3	TRINITY_DN1195_c0_g1	TRINITY_DN8882_c0_g1	TRINITY_DN15830_c0_g1
OG0009560	TRINITY_DN3177_c0_g1	TRINITY_DN6700_c0_g2	TRINITY_DN10076_c0_g1	TRINITY_DN2369_c0_g1
OG0009561	TRINITY_DN25242_c0_g1	TRINITY_DN21_c2_g1	TRINITY_DN15840_c0_g1	TRINITY_DN4654_c0_g2
OG0009562	TRINITY_DN22723_c0_g1	TRINITY_DN23710_c0_g1	TRINITY_DN22189_c0_g1	TRINITY_DN3631_c0_g1
OG0009563	TRINITY_DN26295_c0_g1	TRINITY_DN11176_c0_g1	TRINITY_DN23320_c0_g1	TRINITY_DN18744_c0_g1
OG0009564	TRINITY_DN4055_c2_g1	TRINITY_DN2788_c0_g1	TRINITY_DN14615_c0_g1	TRINITY_DN551_c0_g1
OG0009565	TRINITY_DN705_c0_g3	TRINITY_DN24801_c0_g1	TRINITY_DN3145_c0_g1	TRINITY_DN2005_c1_g1
OG0009566	TRINITY_DN20145_c0_g1	TRINITY_DN26484_c0_g1	TRINITY_DN25911_c0_g1	TRINITY_DN23977_c0_g1
OG0009568	TRINITY_DN1838_c0_g1	TRINITY_DN1751_c0_g1	TRINITY_DN3749_c0_g1	TRINITY_DN2363_c0_g1
OG0009570	TRINITY_DN26863_c0_g1	TRINITY_DN5839_c0_g1	TRINITY_DN974_c4_g1	TRINITY_DN10456_c0_g1
OG0009571	TRINITY_DN4168_c0_g1	TRINITY_DN1439_c0_g1	TRINITY_DN4179_c0_g1	TRINITY_DN696_c0_g1
OG0009572	TRINITY_DN19175_c0_g1	TRINITY_DN19388_c0_g1	TRINITY_DN5078_c0_g1	TRINITY_DN19156_c0_g3
OG0009573	TRINITY_DN23027_c0_g1	TRINITY_DN20060_c0_g1	TRINITY_DN7034_c0_g2	TRINITY_DN8899_c0_g5
OG0009575	TRINITY_DN19003_c0_g1	TRINITY_DN8822_c0_g1	TRINITY_DN696_c0_g1	TRINITY_DN15570_c0_g1
OG0009576	TRINITY_DN19238_c0_g1	TRINITY_DN23434_c0_g1	TRINITY_DN4016_c0_g1	TRINITY_DN4812_c0_g1
OG0009578	TRINITY_DN10070_c0_g1	TRINITY_DN3907_c0_g3	TRINITY_DN4283_c0_g1	TRINITY_DN8538_c0_g1
OG0009579	TRINITY_DN2497_c0_g2	TRINITY_DN11872_c0_g1	TRINITY_DN4563_c0_g2	TRINITY_DN24947_c0_g1
OG0009581	TRINITY_DN12622_c0_g2	TRINITY_DN6607_c0_g1	TRINITY_DN8467_c0_g2	TRINITY_DN12105_c0_g2
OG0009582	TRINITY_DN8322_c0_g3	TRINITY_DN1920_c0_g1	TRINITY_DN2780_c0_g1	TRINITY_DN8049_c0_g1
OG0009583	TRINITY_DN5923_c0_g2	TRINITY_DN8052_c0_g1	TRINITY_DN5654_c0_g4	TRINITY_DN2866_c0_g1
OG0009584	TRINITY_DN11680_c0_g2	TRINITY_DN13267_c0_g3	TRINITY_DN4373_c0_g1	TRINITY_DN8194_c0_g2
OG0009585	TRINITY_DN22400_c2_g4	TRINITY_DN2830_c0_g2	TRINITY_DN491_c1_g3	TRINITY_DN8156_c0_g2
OG0009587	TRINITY_DN3438_c0_g1	TRINITY_DN20299_c0_g1	TRINITY_DN4404_c0_g1	TRINITY_DN1036_c0_g1
OG0009588	TRINITY_DN5868_c0_g1	TRINITY_DN2175_c0_g1	TRINITY_DN578_c0_g1	TRINITY_DN12134_c0_g2
OG0009589	TRINITY_DN5688_c0_g1	TRINITY_DN4897_c0_g1	TRINITY_DN13479_c0_g1	TRINITY_DN2987_c0_g1
OG0009590	TRINITY_DN2253_c0_g1	TRINITY_DN6737_c0_g1	TRINITY_DN14669_c2_g1	TRINITY_DN12850_c0_g1
OG0009592	TRINITY_DN975_c0_g3	TRINITY_DN2219_c0_g2	TRINITY_DN9309_c0_g1	TRINITY_DN2354_c2_g2
OG0009593	TRINITY_DN22914_c0_g1	TRINITY_DN5542_c0_g1	TRINITY_DN4287_c0_g1	TRINITY_DN9618_c0_g1
OG0009594	TRINITY_DN9884_c0_g1	TRINITY_DN8325_c0_g1	TRINITY_DN12086_c0_g1	TRINITY_DN1389_c0_g2
OG0009595	TRINITY_DN5570_c0_g1	TRINITY_DN5075_c0_g1	TRINITY_DN20514_c0_g1	TRINITY_DN8253_c0_g1
OG0009596	TRINITY_DN335_c0_g1	TRINITY_DN1084_c0_g1	TRINITY_DN7318_c0_g1	TRINITY_DN17602_c0_g1
OG0009597	TRINITY_DN3736_c0_g1	TRINITY_DN24940_c0_g1	TRINITY_DN1943_c0_g1	TRINITY_DN25762_c0_g1
OG0009598	TRINITY_DN3552_c0_g2	TRINITY_DN4257_c0_g1	TRINITY_DN5052_c1_g1	TRINITY_DN687_c0_g1
OG0009599	TRINITY_DN2417_c0_g1	TRINITY_DN17919_c0_g1	TRINITY_DN22672_c0_g1	TRINITY_DN7764_c0_g1
OG0009600	TRINITY_DN2838_c0_g2	TRINITY_DN1635_c0_g2	TRINITY_DN6591_c1_g4	TRINITY_DN5628_c0_g3
OG0009601	TRINITY_DN4993_c0_g1	TRINITY_DN23734_c0_g1	TRINITY_DN6238_c0_g1	TRINITY_DN22475_c0_g1
OG0009602	TRINITY_DN13570_c0_g1	TRINITY_DN5090_c0_g1	TRINITY_DN3732_c0_g1	TRINITY_DN19369_c0_g1
OG0009603	TRINITY_DN5732_c0_g1	TRINITY_DN491_c0_g1	TRINITY_DN208_c0_g1	TRINITY_DN107_c0_g4
OG0009604	TRINITY_DN2109_c0_g1	TRINITY_DN2280_c0_g1	TRINITY_DN5339_c0_g1	TRINITY_DN3756_c0_g1
OG0009605	TRINITY_DN4944_c0_g1	TRINITY_DN10172_c0_g1	TRINITY_DN3324_c0_g3	TRINITY_DN3331_c0_g1
OG0009606	TRINITY_DN2278_c0_g1	TRINITY_DN7433_c0_g1	TRINITY_DN16494_c0_g1	TRINITY_DN8835_c0_g2
OG0009607	TRINITY_DN87_c0_g1	TRINITY_DN11616_c0_g2	TRINITY_DN188_c0_g1	TRINITY_DN293_c0_g2
OG0009608	TRINITY_DN732_c0_g1	TRINITY_DN1497_c0_g1	TRINITY_DN3233_c0_g1	TRINITY_DN6577_c0_g2
OG0009610	TRINITY_DN27933_c0_g1	TRINITY_DN4726_c0_g1	TRINITY_DN15999_c0_g1	TRINITY_DN18866_c0_g1
OG0009611	TRINITY_DN1587_c0_g1	TRINITY_DN15104_c0_g1	TRINITY_DN6860_c0_g1	TRINITY_DN5762_c0_g1
OG0009612	TRINITY_DN3239_c0_g1	TRINITY_DN766_c0_g1	TRINITY_DN2311_c0_g1	TRINITY_DN5170_c0_g2
OG0009613	TRINITY_DN2083_c1_g2	TRINITY_DN206_c0_g1	TRINITY_DN7121_c0_g1	TRINITY_DN2445_c0_g2
OG0009614	TRINITY_DN4242_c0_g3	TRINITY_DN18178_c2_g2	TRINITY_DN1015_c0_g2	TRINITY_DN14718_c0_g1
OG0009615	TRINITY_DN138_c0_g1	TRINITY_DN424_c0_g1	TRINITY_DN2117_c1_g1	TRINITY_DN2844_c0_g1
OG0009616	TRINITY_DN22758_c0_g2	TRINITY_DN5953_c0_g1	TRINITY_DN2813_c0_g1	TRINITY_DN13333_c0_g1
OG0009617	TRINITY_DN2763_c0_g1	TRINITY_DN24643_c0_g1	TRINITY_DN2129_c0_g1	TRINITY_DN1870_c0_g1
OG0009619	TRINITY_DN26894_c0_g1	TRINITY_DN541_c1_g1	TRINITY_DN13696_c1_g1	TRINITY_DN10029_c0_g2
OG0009621	TRINITY_DN16333_c0_g1	TRINITY_DN3506_c0_g2	TRINITY_DN3436_c0_g1	TRINITY_DN15489_c0_g1
OG0009622	TRINITY_DN16444_c0_g1	TRINITY_DN8306_c2_g2	TRINITY_DN23123_c0_g1	TRINITY_DN9218_c0_g2
OG0009623	TRINITY_DN9953_c0_g3	TRINITY_DN15861_c0_g1	TRINITY_DN8196_c0_g1	TRINITY_DN6012_c0_g1
OG0009624	TRINITY_DN3674_c0_g1	TRINITY_DN3594_c0_g1	TRINITY_DN17837_c0_g1	TRINITY_DN5222_c0_g1
OG0009626	TRINITY_DN18412_c0_g1	TRINITY_DN4375_c0_g1	TRINITY_DN13931_c0_g1	TRINITY_DN2778_c0_g1
OG0009627	TRINITY_DN6109_c0_g1	TRINITY_DN20633_c0_g1	TRINITY_DN3504_c0_g6	TRINITY_DN6585_c0_g1
OG0009628	TRINITY_DN3012_c0_g1	TRINITY_DN1207_c0_g1	TRINITY_DN1759_c0_g1	TRINITY_DN3951_c0_g1
OG0009629	TRINITY_DN1829_c0_g1	TRINITY_DN16634_c0_g1	TRINITY_DN8201_c0_g1	TRINITY_DN6484_c0_g1
OG0009630	TRINITY_DN10510_c0_g1	TRINITY_DN2844_c0_g1	TRINITY_DN3933_c0_g1	TRINITY_DN5951_c0_g1
OG0009631	TRINITY_DN987_c0_g1	TRINITY_DN1709_c0_g1	TRINITY_DN19188_c0_g1	TRINITY_DN3012_c0_g1
OG0009632	TRINITY_DN9945_c0_g1	TRINITY_DN21256_c1_g1	TRINITY_DN3508_c0_g1	TRINITY_DN10886_c0_g2
OG0009633	TRINITY_DN26336_c0_g1	TRINITY_DN8196_c0_g1	TRINITY_DN22373_c0_g1	TRINITY_DN23895_c0_g1
OG0009636	TRINITY_DN5878_c2_g1	TRINITY_DN14062_c0_g1	TRINITY_DN268_c6_g1	TRINITY_DN4241_c0_g5
OG0009637	TRINITY_DN9249_c0_g2	TRINITY_DN25610_c0_g1	TRINITY_DN22448_c0_g1	TRINITY_DN6910_c0_g1
OG0009638	TRINITY_DN763_c0_g3	TRINITY_DN25559_c0_g1	TRINITY_DN5719_c0_g2	TRINITY_DN3377_c0_g1
OG0009639	TRINITY_DN17770_c0_g1	TRINITY_DN7319_c0_g1	TRINITY_DN20538_c0_g2	TRINITY_DN19417_c0_g2
OG0009641	TRINITY_DN22253_c0_g1	TRINITY_DN3503_c0_g1	TRINITY_DN1323_c0_g1	TRINITY_DN164_c0_g1
OG0009642	TRINITY_DN26194_c0_g1	TRINITY_DN24523_c0_g1	TRINITY_DN24490_c0_g1	TRINITY_DN24550_c0_g1
OG0009644	TRINITY_DN5710_c0_g1	TRINITY_DN12033_c0_g1	TRINITY_DN949_c0_g2	TRINITY_DN11768_c0_g1
OG0009645	TRINITY_DN18639_c0_g3	TRINITY_DN17000_c0_g1	TRINITY_DN5026_c1_g1	TRINITY_DN1484_c0_g1
OG0009646	TRINITY_DN5814_c0_g1	TRINITY_DN4422_c0_g1	TRINITY_DN5056_c0_g1	TRINITY_DN5517_c0_g1
OG0009647	TRINITY_DN3521_c0_g1	TRINITY_DN8138_c0_g2	TRINITY_DN3904_c0_g1	TRINITY_DN3163_c0_g1
OG0009648	TRINITY_DN6113_c0_g1	TRINITY_DN17619_c0_g1	TRINITY_DN8805_c0_g1	TRINITY_DN10517_c0_g2
OG0009650	TRINITY_DN1739_c0_g1	TRINITY_DN214_c0_g1	TRINITY_DN658_c0_g2	TRINITY_DN4801_c0_g1
OG0009651	TRINITY_DN20091_c0_g1	TRINITY_DN3720_c1_g1	TRINITY_DN782_c0_g1	TRINITY_DN13890_c0_g1
OG0009652	TRINITY_DN3207_c0_g1	TRINITY_DN23964_c0_g1	TRINITY_DN6546_c0_g1	TRINITY_DN4704_c0_g1
OG0009653	TRINITY_DN900_c3_g1	TRINITY_DN5063_c0_g2	TRINITY_DN7991_c0_g4	TRINITY_DN4074_c0_g2
OG0009656	TRINITY_DN7530_c0_g1	TRINITY_DN503_c0_g1	TRINITY_DN6412_c0_g1	TRINITY_DN1518_c0_g1
OG0009657	TRINITY_DN22921_c0_g1	TRINITY_DN23757_c0_g1	TRINITY_DN9614_c0_g1	TRINITY_DN21638_c0_g1
OG0009658	TRINITY_DN11411_c0_g1	TRINITY_DN5498_c0_g2	TRINITY_DN18787_c0_g1	TRINITY_DN26778_c0_g1
OG0009659	TRINITY_DN3366_c0_g1	TRINITY_DN232_c0_g1	TRINITY_DN4678_c0_g1	TRINITY_DN1651_c0_g1
OG0009660	TRINITY_DN3520_c0_g1	TRINITY_DN2672_c0_g1	TRINITY_DN1688_c0_g1	TRINITY_DN12148_c0_g1
OG0009661	TRINITY_DN2196_c0_g1	TRINITY_DN26831_c0_g1	TRINITY_DN5005_c0_g1	TRINITY_DN8054_c0_g1
OG0009662	TRINITY_DN19422_c0_g1	TRINITY_DN2746_c0_g1	TRINITY_DN2316_c0_g1	TRINITY_DN10550_c0_g1
OG0009663	TRINITY_DN3089_c0_g1	TRINITY_DN23719_c0_g1	TRINITY_DN4037_c0_g1	TRINITY_DN23619_c0_g1
OG0009664	TRINITY_DN863_c0_g1	TRINITY_DN9478_c0_g1	TRINITY_DN22261_c0_g1	TRINITY_DN1941_c0_g1
OG0009665	TRINITY_DN2651_c0_g1	TRINITY_DN2895_c0_g1	TRINITY_DN23081_c0_g1	TRINITY_DN27156_c0_g1
OG0009666	TRINITY_DN21401_c0_g1	TRINITY_DN25545_c0_g1	TRINITY_DN7027_c1_g1	TRINITY_DN8103_c0_g1
OG0009667	TRINITY_DN21807_c0_g1	TRINITY_DN26601_c0_g1	TRINITY_DN25125_c0_g1	TRINITY_DN19359_c0_g1
OG0009668	TRINITY_DN14098_c0_g6	TRINITY_DN16889_c0_g4	TRINITY_DN5674_c0_g1	TRINITY_DN3548_c0_g1
OG0009669	TRINITY_DN10399_c0_g1	TRINITY_DN15948_c0_g1	TRINITY_DN17494_c0_g1	TRINITY_DN4599_c0_g1
OG0009670	TRINITY_DN2165_c0_g1	TRINITY_DN4513_c0_g1	TRINITY_DN7119_c0_g2	TRINITY_DN2020_c0_g1
OG0009672	TRINITY_DN9924_c0_g1	TRINITY_DN773_c0_g1	TRINITY_DN24389_c0_g1	TRINITY_DN23774_c0_g1
OG0009673	TRINITY_DN1269_c0_g2	TRINITY_DN25529_c0_g1	TRINITY_DN2168_c0_g1	TRINITY_DN2972_c0_g1
OG0009674	TRINITY_DN23864_c0_g1	TRINITY_DN1437_c0_g1	TRINITY_DN5466_c0_g1	TRINITY_DN445_c0_g1
OG0009676	TRINITY_DN4063_c0_g1	TRINITY_DN1162_c0_g1	TRINITY_DN1865_c0_g1	TRINITY_DN2072_c0_g1
OG0009677	TRINITY_DN25709_c0_g1	TRINITY_DN2458_c0_g1	TRINITY_DN3368_c0_g1	TRINITY_DN17640_c0_g1
OG0009678	TRINITY_DN27580_c0_g1	TRINITY_DN9301_c0_g1	TRINITY_DN13275_c0_g1	TRINITY_DN15959_c0_g1
OG0009679	TRINITY_DN8663_c0_g2	TRINITY_DN5043_c0_g1	TRINITY_DN8229_c1_g1	TRINITY_DN15873_c0_g1
OG0009680	TRINITY_DN3175_c0_g1	TRINITY_DN13085_c0_g1	TRINITY_DN11116_c0_g1	TRINITY_DN6942_c0_g2
OG0009681	TRINITY_DN5242_c0_g1	TRINITY_DN3923_c0_g1	TRINITY_DN3867_c0_g3	TRINITY_DN2049_c0_g2
OG0009682	TRINITY_DN11994_c0_g1	TRINITY_DN24139_c0_g1	TRINITY_DN22392_c0_g1	TRINITY_DN3543_c0_g1
OG0009683	TRINITY_DN5635_c0_g2	TRINITY_DN4100_c0_g1	TRINITY_DN12004_c0_g1	TRINITY_DN13238_c0_g1
OG0009684	TRINITY_DN21409_c0_g1	TRINITY_DN6869_c0_g1	TRINITY_DN18947_c0_g1	TRINITY_DN25881_c0_g1
OG0009685	TRINITY_DN483_c0_g2	TRINITY_DN1733_c0_g1	TRINITY_DN5664_c1_g1	TRINITY_DN194_c0_g1
OG0009686	TRINITY_DN4310_c0_g1	TRINITY_DN23836_c0_g1	TRINITY_DN13360_c0_g1	TRINITY_DN4134_c0_g1
OG0009687	TRINITY_DN4542_c0_g3	TRINITY_DN15232_c0_g1	TRINITY_DN626_c0_g1	TRINITY_DN19480_c0_g1
OG0009688	TRINITY_DN7771_c0_g1	TRINITY_DN6116_c0_g1	TRINITY_DN8223_c0_g1	TRINITY_DN7059_c0_g1
OG0009691	TRINITY_DN7425_c0_g1	TRINITY_DN5957_c0_g2	TRINITY_DN18088_c0_g1	TRINITY_DN1704_c0_g3
OG0009693	TRINITY_DN20882_c0_g1	TRINITY_DN3861_c2_g2	TRINITY_DN1343_c0_g1	TRINITY_DN1854_c0_g4
OG0009694	TRINITY_DN2333_c0_g1	TRINITY_DN26714_c0_g1	TRINITY_DN3820_c0_g1	TRINITY_DN23837_c0_g1
OG0009695	TRINITY_DN7489_c0_g1	TRINITY_DN1744_c0_g1	TRINITY_DN3968_c0_g2	TRINITY_DN14354_c0_g2
OG0009696	TRINITY_DN19128_c0_g1	TRINITY_DN23128_c0_g1	TRINITY_DN5497_c0_g2	TRINITY_DN6695_c0_g1
OG0009697	TRINITY_DN736_c0_g1	TRINITY_DN5239_c0_g6	TRINITY_DN6014_c0_g1	TRINITY_DN1970_c1_g1
OG0009698	TRINITY_DN3253_c0_g2	TRINITY_DN6658_c0_g1	TRINITY_DN1216_c0_g1	TRINITY_DN18278_c0_g1
OG0009699	TRINITY_DN3896_c0_g1	TRINITY_DN19308_c0_g1	TRINITY_DN7293_c0_g1	TRINITY_DN8371_c0_g1
OG0009700	TRINITY_DN6490_c0_g1	TRINITY_DN3714_c0_g1	TRINITY_DN16608_c1_g1	TRINITY_DN10655_c0_g1
OG0009701	TRINITY_DN3994_c0_g1	TRINITY_DN5365_c0_g1	TRINITY_DN13487_c0_g1	TRINITY_DN5805_c0_g1
OG0009702	TRINITY_DN10307_c0_g2	TRINITY_DN7482_c0_g3	TRINITY_DN989_c0_g1	TRINITY_DN2423_c0_g2
OG0009703	TRINITY_DN26994_c0_g1	TRINITY_DN26688_c0_g1	TRINITY_DN3992_c2_g2	TRINITY_DN15767_c0_g1
OG0009705	TRINITY_DN680_c0_g2	TRINITY_DN4061_c0_g1	TRINITY_DN306_c0_g1	TRINITY_DN3086_c1_g1
OG0009707	TRINITY_DN10057_c0_g2	TRINITY_DN26849_c0_g1	TRINITY_DN2324_c0_g1	TRINITY_DN11321_c0_g5
OG0009708	TRINITY_DN8347_c0_g1	TRINITY_DN8324_c0_g2	TRINITY_DN19907_c0_g1	TRINITY_DN27194_c0_g1
OG0009709	TRINITY_DN5398_c0_g1	TRINITY_DN7488_c0_g1	TRINITY_DN2041_c0_g1	TRINITY_DN550_c0_g2
OG0009711	TRINITY_DN6182_c0_g1	TRINITY_DN11018_c0_g1	TRINITY_DN8549_c0_g1	TRINITY_DN5458_c0_g1
OG0009712	TRINITY_DN20829_c0_g1	TRINITY_DN616_c1_g1	TRINITY_DN17611_c0_g1	TRINITY_DN27528_c0_g1
OG0009713	TRINITY_DN4412_c0_g1	TRINITY_DN875_c0_g1	TRINITY_DN1384_c0_g1	TRINITY_DN2464_c0_g1
OG0009715	TRINITY_DN2255_c0_g2	TRINITY_DN23933_c0_g1	TRINITY_DN12010_c0_g1	TRINITY_DN9074_c0_g1
OG0009716	TRINITY_DN2213_c0_g1	TRINITY_DN1992_c0_g1	TRINITY_DN4950_c0_g1	TRINITY_DN838_c0_g1
OG0009717	TRINITY_DN7113_c0_g1	TRINITY_DN5871_c0_g1	TRINITY_DN3745_c0_g4	TRINITY_DN7678_c1_g1
OG0009718	TRINITY_DN12633_c0_g5	TRINITY_DN10414_c0_g1	TRINITY_DN16168_c0_g1	TRINITY_DN8848_c0_g2
OG0009719	TRINITY_DN4444_c0_g1	TRINITY_DN246_c0_g1	TRINITY_DN1681_c0_g1	TRINITY_DN3948_c0_g1
OG0009720	TRINITY_DN26402_c0_g1	TRINITY_DN24726_c0_g1	TRINITY_DN9217_c0_g1	TRINITY_DN2054_c0_g1
OG0009721	TRINITY_DN8331_c0_g1	TRINITY_DN1690_c0_g1	TRINITY_DN3237_c0_g1	TRINITY_DN16722_c0_g1
OG0009722	TRINITY_DN3794_c0_g1	TRINITY_DN575_c0_g1	TRINITY_DN1736_c0_g1	TRINITY_DN4913_c0_g2
OG0009723	TRINITY_DN3123_c0_g1	TRINITY_DN4073_c0_g1	TRINITY_DN2688_c0_g1	TRINITY_DN1984_c0_g2
OG0009724	TRINITY_DN3929_c0_g1	TRINITY_DN1667_c0_g2	TRINITY_DN25135_c0_g1	TRINITY_DN11860_c1_g2
OG0009725	TRINITY_DN8296_c0_g1	TRINITY_DN5599_c0_g1	TRINITY_DN24210_c0_g1	TRINITY_DN25522_c0_g1
OG0009726	TRINITY_DN1768_c0_g1	TRINITY_DN21621_c0_g1	TRINITY_DN2300_c0_g1	TRINITY_DN629_c0_g1
OG0009728	TRINITY_DN8991_c0_g1	TRINITY_DN12389_c0_g2	TRINITY_DN23246_c0_g1	TRINITY_DN9850_c0_g3
OG0009729	TRINITY_DN7829_c0_g1	TRINITY_DN235_c0_g1	TRINITY_DN405_c0_g2	TRINITY_DN2354_c0_g1
OG0009730	TRINITY_DN13221_c0_g1	TRINITY_DN6911_c0_g3	TRINITY_DN1422_c0_g1	TRINITY_DN12482_c0_g1
OG0009732	TRINITY_DN1794_c0_g1	TRINITY_DN3433_c0_g1	TRINITY_DN5413_c1_g1	TRINITY_DN183_c0_g1
OG0009733	TRINITY_DN8931_c0_g1	TRINITY_DN3526_c0_g1	TRINITY_DN3201_c0_g1	TRINITY_DN9673_c0_g1
OG0009734	TRINITY_DN8858_c0_g1	TRINITY_DN16423_c0_g1	TRINITY_DN20314_c0_g1	TRINITY_DN9383_c0_g2
OG0009735	TRINITY_DN1110_c0_g1	TRINITY_DN4248_c0_g1	TRINITY_DN3731_c0_g1	TRINITY_DN4131_c0_g1
OG0009736	TRINITY_DN27168_c0_g1	TRINITY_DN24075_c0_g1	TRINITY_DN10037_c0_g1	TRINITY_DN5589_c0_g1
OG0009737	TRINITY_DN26944_c0_g1	TRINITY_DN12317_c1_g1	TRINITY_DN18205_c0_g1	TRINITY_DN22654_c0_g2
OG0009738	TRINITY_DN1968_c0_g3	TRINITY_DN4164_c0_g1	TRINITY_DN16023_c0_g1	TRINITY_DN3583_c0_g1
OG0009739	TRINITY_DN5829_c0_g1	TRINITY_DN1887_c0_g1	TRINITY_DN9743_c0_g1	TRINITY_DN8364_c0_g1
OG0009742	TRINITY_DN1359_c0_g1	TRINITY_DN1045_c0_g1	TRINITY_DN14756_c0_g1	TRINITY_DN1955_c0_g1
OG0009743	TRINITY_DN11872_c0_g5	TRINITY_DN2950_c0_g1	TRINITY_DN5822_c0_g1	TRINITY_DN12222_c0_g1
OG0009744	TRINITY_DN6927_c0_g1	TRINITY_DN284_c0_g1	TRINITY_DN2860_c0_g1	TRINITY_DN24133_c0_g1
OG0009745	TRINITY_DN1939_c0_g1	TRINITY_DN10221_c0_g1	TRINITY_DN2097_c0_g1	TRINITY_DN5996_c0_g1
OG0009746	TRINITY_DN5833_c0_g1	TRINITY_DN12078_c0_g1	TRINITY_DN14676_c0_g1	TRINITY_DN10763_c0_g1
OG0009749	TRINITY_DN338_c1_g1	TRINITY_DN12814_c0_g3	TRINITY_DN3751_c0_g1	TRINITY_DN10728_c0_g2
OG0009752	TRINITY_DN12408_c1_g1	TRINITY_DN8367_c0_g1	TRINITY_DN1154_c0_g2	TRINITY_DN17867_c0_g1
OG0009753	TRINITY_DN299_c0_g1	TRINITY_DN4682_c0_g1	TRINITY_DN852_c0_g1	TRINITY_DN485_c3_g1
OG0009754	TRINITY_DN636_c2_g1	TRINITY_DN14778_c0_g1	TRINITY_DN1928_c0_g2	TRINITY_DN14421_c0_g1
OG0009755	TRINITY_DN5413_c0_g2	TRINITY_DN20191_c0_g1	TRINITY_DN6922_c0_g2	TRINITY_DN13535_c0_g4
OG0009756	TRINITY_DN27175_c0_g1	TRINITY_DN11777_c0_g1	TRINITY_DN9260_c1_g1	TRINITY_DN5498_c0_g1
OG0009757	TRINITY_DN6648_c1_g1	TRINITY_DN25654_c0_g1	TRINITY_DN25146_c0_g1	TRINITY_DN18180_c0_g1
OG0009758	TRINITY_DN103_c0_g1	TRINITY_DN512_c0_g1	TRINITY_DN3409_c0_g3	TRINITY_DN0_c0_g1
OG0009759	TRINITY_DN1573_c0_g1	TRINITY_DN8683_c0_g2	TRINITY_DN678_c0_g5	TRINITY_DN4160_c0_g1
OG0009760	TRINITY_DN3159_c0_g2	TRINITY_DN15472_c0_g1	TRINITY_DN890_c0_g1	TRINITY_DN11351_c0_g1
OG0009761	TRINITY_DN949_c0_g1	TRINITY_DN3829_c0_g1	TRINITY_DN2074_c0_g1	TRINITY_DN14823_c0_g1
OG0009762	TRINITY_DN3768_c0_g1	TRINITY_DN6177_c0_g1	TRINITY_DN10953_c0_g1	TRINITY_DN4968_c0_g1
OG0009763	TRINITY_DN25254_c0_g1	TRINITY_DN1736_c0_g1	TRINITY_DN21656_c0_g2	TRINITY_DN1494_c0_g1
OG0009764	TRINITY_DN23371_c0_g1	TRINITY_DN2204_c0_g1	TRINITY_DN12633_c0_g1	TRINITY_DN13940_c0_g1
OG0009765	TRINITY_DN1637_c0_g1	TRINITY_DN4360_c0_g1	TRINITY_DN182_c0_g3	TRINITY_DN1426_c0_g1
OG0009766	TRINITY_DN27767_c0_g1	TRINITY_DN18981_c0_g1	TRINITY_DN19616_c0_g1	TRINITY_DN26549_c0_g1
OG0009767	TRINITY_DN16015_c0_g1	TRINITY_DN275_c1_g1	TRINITY_DN325_c0_g1	TRINITY_DN486_c0_g1
OG0009768	TRINITY_DN15601_c0_g1	TRINITY_DN5330_c0_g1	TRINITY_DN20164_c0_g1	TRINITY_DN16802_c0_g1
OG0009769	TRINITY_DN1912_c0_g1	TRINITY_DN2958_c0_g1	TRINITY_DN3710_c0_g1	TRINITY_DN4216_c0_g1
OG0009770	TRINITY_DN13336_c0_g1	TRINITY_DN2913_c0_g1	TRINITY_DN6894_c0_g1	TRINITY_DN26270_c0_g1
OG0009771	TRINITY_DN6642_c0_g2	TRINITY_DN21747_c1_g1	TRINITY_DN5598_c0_g1	TRINITY_DN20989_c0_g1
OG0009773	TRINITY_DN26873_c0_g1	TRINITY_DN5384_c0_g1	TRINITY_DN6427_c0_g2	TRINITY_DN14059_c0_g1
OG0009774	TRINITY_DN7076_c0_g1	TRINITY_DN9496_c3_g1	TRINITY_DN2778_c0_g1	TRINITY_DN10487_c0_g1
OG0009775	TRINITY_DN18440_c0_g1	TRINITY_DN3552_c0_g1	TRINITY_DN1720_c0_g1	TRINITY_DN5300_c0_g1
OG0009776	TRINITY_DN470_c3_g1	TRINITY_DN5464_c0_g1	TRINITY_DN2348_c1_g1	TRINITY_DN942_c0_g1
OG0009777	TRINITY_DN4697_c0_g2	TRINITY_DN3707_c1_g1	TRINITY_DN5741_c0_g2	TRINITY_DN27445_c0_g1
OG0009781	TRINITY_DN370_c3_g1	TRINITY_DN12855_c0_g1	TRINITY_DN11925_c1_g2	TRINITY_DN868_c0_g3
OG0009784	TRINITY_DN5802_c0_g1	TRINITY_DN7709_c0_g1	TRINITY_DN6511_c0_g1	TRINITY_DN14192_c0_g1
OG0009787	TRINITY_DN7903_c0_g3	TRINITY_DN21248_c0_g1	TRINITY_DN12470_c0_g1	TRINITY_DN7548_c0_g2
OG0009788	TRINITY_DN224_c1_g5	TRINITY_DN2790_c0_g3	TRINITY_DN5_c0_g4	TRINITY_DN7_c0_g1
OG0009789	TRINITY_DN2176_c0_g1	TRINITY_DN2038_c0_g2	TRINITY_DN2693_c0_g1	TRINITY_DN21544_c0_g1
OG0009790	TRINITY_DN5920_c0_g1	TRINITY_DN4953_c1_g4	TRINITY_DN4796_c0_g1	TRINITY_DN179_c1_g1
OG0009792	TRINITY_DN2839_c0_g2	TRINITY_DN871_c0_g1	TRINITY_DN2008_c0_g2	TRINITY_DN1774_c0_g1
OG0009793	TRINITY_DN13934_c0_g1	TRINITY_DN9282_c0_g1	TRINITY_DN16505_c0_g2	TRINITY_DN9675_c0_g1
OG0009794	TRINITY_DN1630_c0_g1	TRINITY_DN26651_c0_g1	TRINITY_DN21833_c0_g1	TRINITY_DN8537_c0_g1
OG0009795	TRINITY_DN4026_c0_g1	TRINITY_DN6160_c0_g1	TRINITY_DN5017_c0_g1	TRINITY_DN4691_c0_g2
OG0009796	TRINITY_DN14263_c0_g1	TRINITY_DN1830_c0_g1	TRINITY_DN1738_c0_g2	TRINITY_DN19041_c0_g2
OG0009797	TRINITY_DN7496_c0_g3	TRINITY_DN14701_c0_g1	TRINITY_DN2777_c0_g1	TRINITY_DN15349_c0_g1
OG0009798	TRINITY_DN10973_c0_g1	TRINITY_DN1749_c0_g1	TRINITY_DN7423_c0_g1	TRINITY_DN23708_c0_g1
OG0009799	TRINITY_DN19727_c0_g1	TRINITY_DN17883_c1_g1	TRINITY_DN16582_c1_g1	TRINITY_DN21861_c0_g1
OG0009801	TRINITY_DN2606_c0_g1	TRINITY_DN197_c0_g1	TRINITY_DN6639_c0_g2	TRINITY_DN3236_c0_g3
OG0009802	TRINITY_DN4844_c0_g1	TRINITY_DN10918_c0_g1	TRINITY_DN22217_c0_g1	TRINITY_DN23719_c0_g1
OG0009803	TRINITY_DN5073_c0_g1	TRINITY_DN16789_c0_g2	TRINITY_DN2936_c0_g1	TRINITY_DN6249_c0_g2
OG0009804	TRINITY_DN18048_c0_g1	TRINITY_DN26770_c0_g1	TRINITY_DN4410_c0_g1	TRINITY_DN6308_c0_g1
OG0009805	TRINITY_DN1294_c0_g2	TRINITY_DN6618_c0_g1	TRINITY_DN5543_c0_g1	TRINITY_DN8546_c0_g1
OG0009806	TRINITY_DN6365_c0_g1	TRINITY_DN17683_c0_g1	TRINITY_DN12811_c0_g1	TRINITY_DN2023_c0_g1
OG0009807	TRINITY_DN11708_c0_g1	TRINITY_DN9305_c1_g1	TRINITY_DN11436_c0_g2	TRINITY_DN1550_c0_g1
OG0009808	TRINITY_DN6478_c0_g1	TRINITY_DN1651_c0_g1	TRINITY_DN26129_c0_g1	TRINITY_DN14466_c0_g4
OG0009809	TRINITY_DN23775_c0_g1	TRINITY_DN18899_c0_g1	TRINITY_DN8929_c0_g1	TRINITY_DN19478_c0_g1
OG0009810	TRINITY_DN7283_c0_g1	TRINITY_DN2137_c0_g1	TRINITY_DN4380_c0_g1	TRINITY_DN3274_c0_g3
OG0009811	TRINITY_DN629_c0_g1	TRINITY_DN1858_c0_g4	TRINITY_DN1371_c0_g1	TRINITY_DN14699_c0_g1
OG0009813	TRINITY_DN7606_c0_g2	TRINITY_DN2249_c0_g1	TRINITY_DN2315_c0_g2	TRINITY_DN871_c1_g6
OG0009814	TRINITY_DN22920_c0_g2	TRINITY_DN479_c0_g1	TRINITY_DN28_c0_g1	TRINITY_DN2774_c0_g1
OG0009815	TRINITY_DN2894_c0_g1	TRINITY_DN693_c0_g1	TRINITY_DN22237_c0_g1	TRINITY_DN7398_c0_g4
OG0009816	TRINITY_DN7651_c0_g1	TRINITY_DN20116_c0_g1	TRINITY_DN3961_c0_g1	TRINITY_DN12155_c0_g1
OG0009817	TRINITY_DN1931_c0_g1	TRINITY_DN2468_c0_g1	TRINITY_DN998_c0_g1	TRINITY_DN3770_c0_g2
OG0009818	TRINITY_DN3472_c0_g1	TRINITY_DN4946_c0_g1	TRINITY_DN7180_c0_g1	TRINITY_DN6528_c0_g1
OG0009821	TRINITY_DN1678_c0_g1	TRINITY_DN1152_c0_g1	TRINITY_DN4105_c0_g1	TRINITY_DN393_c0_g1
OG0009822	TRINITY_DN12064_c0_g1	TRINITY_DN18068_c0_g1	TRINITY_DN18045_c0_g1	TRINITY_DN16359_c0_g1
OG0009825	TRINITY_DN4137_c1_g1	TRINITY_DN3218_c0_g1	TRINITY_DN1703_c0_g1	TRINITY_DN12517_c0_g1
OG0009826	TRINITY_DN26969_c0_g1	TRINITY_DN24703_c0_g1	TRINITY_DN12380_c0_g1	TRINITY_DN25551_c0_g1
OG0009829	TRINITY_DN5955_c0_g1	TRINITY_DN7912_c0_g1	TRINITY_DN5224_c0_g1	TRINITY_DN20746_c1_g1
OG0009830	TRINITY_DN1597_c0_g1	TRINITY_DN587_c0_g1	TRINITY_DN3600_c0_g1	TRINITY_DN2127_c0_g1
OG0009831	TRINITY_DN19948_c0_g1	TRINITY_DN10699_c0_g1	TRINITY_DN11921_c1_g1	TRINITY_DN8522_c0_g1
OG0009832	TRINITY_DN4984_c0_g3	TRINITY_DN18075_c0_g3	TRINITY_DN5831_c0_g1	TRINITY_DN5020_c0_g1
OG0009834	TRINITY_DN12170_c0_g1	TRINITY_DN4886_c0_g1	TRINITY_DN3210_c0_g1	TRINITY_DN7800_c0_g1
OG0009835	TRINITY_DN2939_c0_g1	TRINITY_DN4729_c0_g1	TRINITY_DN1212_c0_g1	TRINITY_DN18267_c0_g1
OG0009836	TRINITY_DN5388_c0_g1	TRINITY_DN1155_c0_g3	TRINITY_DN4982_c0_g1	TRINITY_DN4263_c0_g1
OG0009837	TRINITY_DN6026_c0_g1	TRINITY_DN1389_c0_g1	TRINITY_DN4280_c0_g1	TRINITY_DN3140_c0_g1
OG0009838	TRINITY_DN12949_c0_g2	TRINITY_DN2622_c0_g2	TRINITY_DN12142_c1_g7	TRINITY_DN9083_c0_g3
OG0009840	TRINITY_DN10151_c0_g1	TRINITY_DN2959_c0_g1	TRINITY_DN2902_c0_g2	TRINITY_DN7945_c0_g1
OG0009841	TRINITY_DN7186_c0_g1	TRINITY_DN17270_c0_g1	TRINITY_DN3079_c0_g1	TRINITY_DN5551_c0_g1
OG0009842	TRINITY_DN2801_c0_g1	TRINITY_DN15803_c0_g1	TRINITY_DN7684_c0_g2	TRINITY_DN24117_c0_g1
OG0009844	TRINITY_DN13797_c0_g1	TRINITY_DN6422_c0_g1	TRINITY_DN19371_c0_g1	TRINITY_DN13764_c0_g3
OG0009845	TRINITY_DN24037_c0_g2	TRINITY_DN1155_c0_g2	TRINITY_DN9462_c0_g1	TRINITY_DN6288_c0_g1
OG0009846	TRINITY_DN3439_c0_g1	TRINITY_DN2687_c0_g1	TRINITY_DN2121_c0_g1	TRINITY_DN727_c0_g2
OG0009847	TRINITY_DN21261_c0_g1	TRINITY_DN356_c0_g5	TRINITY_DN13779_c0_g2	TRINITY_DN9898_c0_g1
OG0009848	TRINITY_DN6004_c0_g6	TRINITY_DN13605_c1_g5	TRINITY_DN846_c0_g3	TRINITY_DN20683_c0_g4
OG0009849	TRINITY_DN16067_c0_g1	TRINITY_DN9947_c0_g1	TRINITY_DN4607_c0_g1	TRINITY_DN18621_c0_g3
OG0009850	TRINITY_DN6425_c0_g1	TRINITY_DN26497_c0_g1	TRINITY_DN17931_c0_g2	TRINITY_DN865_c0_g1
OG0009851	TRINITY_DN26598_c0_g1	TRINITY_DN27587_c0_g1	TRINITY_DN25353_c0_g1	TRINITY_DN25109_c0_g1
OG0009852	TRINITY_DN2608_c0_g5	TRINITY_DN4936_c1_g1	TRINITY_DN1330_c0_g1	TRINITY_DN15216_c0_g3
OG0009853	TRINITY_DN837_c0_g1	TRINITY_DN1947_c0_g1	TRINITY_DN344_c2_g1	TRINITY_DN1497_c0_g1
OG0009854	TRINITY_DN10291_c0_g1	TRINITY_DN7811_c0_g1	TRINITY_DN17066_c0_g1	TRINITY_DN935_c0_g1
OG0009856	TRINITY_DN15785_c0_g1	TRINITY_DN17018_c0_g1	TRINITY_DN19869_c0_g1	TRINITY_DN13478_c0_g1
OG0009858	TRINITY_DN4196_c0_g1	TRINITY_DN4170_c0_g1	TRINITY_DN1601_c0_g4	TRINITY_DN4364_c0_g1
OG0009859	TRINITY_DN7139_c0_g1	TRINITY_DN1733_c0_g2	TRINITY_DN7000_c0_g1	TRINITY_DN23337_c0_g1
OG0009860	TRINITY_DN1877_c0_g1	TRINITY_DN3951_c0_g1	TRINITY_DN922_c0_g2	TRINITY_DN17249_c0_g1
OG0009862	TRINITY_DN7440_c2_g1	TRINITY_DN1794_c0_g1	TRINITY_DN8313_c0_g1	TRINITY_DN7825_c0_g1
OG0009863	TRINITY_DN4633_c0_g4	TRINITY_DN2992_c0_g1	TRINITY_DN25981_c0_g1	TRINITY_DN4625_c0_g2
OG0009864	TRINITY_DN3495_c0_g1	TRINITY_DN3801_c0_g1	TRINITY_DN15413_c0_g1	TRINITY_DN15565_c2_g1
OG0009867	TRINITY_DN3585_c0_g1	TRINITY_DN338_c0_g1	TRINITY_DN3446_c0_g2	TRINITY_DN2130_c0_g3
OG0009868	TRINITY_DN22957_c0_g1	TRINITY_DN4196_c0_g1	TRINITY_DN7729_c0_g1	TRINITY_DN20250_c0_g1
OG0009869	TRINITY_DN1500_c0_g1	TRINITY_DN3103_c0_g2	TRINITY_DN1939_c0_g2	TRINITY_DN5047_c2_g1
OG0009871	TRINITY_DN1410_c0_g1	TRINITY_DN2543_c0_g2	TRINITY_DN265_c0_g2	TRINITY_DN2116_c0_g1
OG0009872	TRINITY_DN1165_c0_g2	TRINITY_DN26684_c0_g1	TRINITY_DN22317_c0_g1	TRINITY_DN7773_c0_g1
OG0009874	TRINITY_DN1418_c0_g1	TRINITY_DN2899_c0_g1	TRINITY_DN285_c2_g1	TRINITY_DN958_c0_g1
OG0009875	TRINITY_DN2273_c0_g1	TRINITY_DN4501_c0_g1	TRINITY_DN1785_c0_g1	TRINITY_DN2579_c0_g1
OG0009876	TRINITY_DN2081_c0_g1	TRINITY_DN11050_c0_g1	TRINITY_DN2319_c0_g1	TRINITY_DN2847_c0_g1
OG0009877	TRINITY_DN24340_c0_g1	TRINITY_DN8570_c0_g1	TRINITY_DN7070_c0_g1	TRINITY_DN27484_c0_g1
OG0009878	TRINITY_DN9539_c0_g1	TRINITY_DN3068_c0_g2	TRINITY_DN2465_c0_g1	TRINITY_DN1437_c0_g1
OG0009879	TRINITY_DN2546_c0_g2	TRINITY_DN3001_c0_g2	TRINITY_DN548_c1_g1	TRINITY_DN1586_c0_g1
OG0009880	TRINITY_DN4327_c0_g1	TRINITY_DN5380_c0_g1	TRINITY_DN1184_c1_g2	TRINITY_DN893_c3_g2
OG0009881	TRINITY_DN27869_c0_g1	TRINITY_DN24958_c0_g1	TRINITY_DN26346_c0_g1	TRINITY_DN26700_c0_g1
OG0009882	TRINITY_DN3094_c0_g2	TRINITY_DN3262_c0_g1	TRINITY_DN13378_c0_g1	TRINITY_DN2100_c0_g1
OG0009884	TRINITY_DN3190_c0_g1	TRINITY_DN6126_c0_g1	TRINITY_DN3496_c1_g1	TRINITY_DN11314_c0_g3
OG0009885	TRINITY_DN26877_c0_g1	TRINITY_DN21336_c0_g1	TRINITY_DN15170_c1_g1	TRINITY_DN10041_c0_g1
OG0009886	TRINITY_DN8387_c0_g1	TRINITY_DN19985_c0_g2	TRINITY_DN8577_c0_g5	TRINITY_DN21764_c0_g5
OG0009888	TRINITY_DN1622_c0_g3	TRINITY_DN8997_c0_g1	TRINITY_DN5561_c0_g1	TRINITY_DN14155_c0_g1
OG0009889	TRINITY_DN9354_c0_g1	TRINITY_DN2142_c0_g1	TRINITY_DN1537_c0_g1	TRINITY_DN14787_c0_g1
OG0009890	TRINITY_DN2425_c0_g2	TRINITY_DN18095_c0_g4	TRINITY_DN4360_c0_g4	TRINITY_DN1438_c0_g1
OG0009891	TRINITY_DN271_c0_g1	TRINITY_DN292_c0_g1	TRINITY_DN1158_c0_g1	TRINITY_DN1182_c0_g1
OG0009892	TRINITY_DN585_c0_g1	TRINITY_DN7273_c0_g1	TRINITY_DN2915_c0_g1	TRINITY_DN1079_c0_g1
OG0009893	TRINITY_DN10120_c0_g2	TRINITY_DN20124_c0_g1	TRINITY_DN24397_c0_g1	TRINITY_DN12503_c0_g1
OG0009894	TRINITY_DN10778_c0_g1	TRINITY_DN25584_c0_g1	TRINITY_DN4826_c0_g1	TRINITY_DN23655_c0_g1
OG0009895	TRINITY_DN16069_c0_g2	TRINITY_DN314_c0_g2	TRINITY_DN719_c0_g1	TRINITY_DN2099_c0_g1
OG0009896	TRINITY_DN5865_c0_g1	TRINITY_DN9382_c0_g1	TRINITY_DN15943_c0_g1	TRINITY_DN13514_c0_g1
OG0009897	TRINITY_DN838_c0_g1	TRINITY_DN8788_c0_g1	TRINITY_DN7606_c0_g1	TRINITY_DN13789_c0_g1
OG0009898	TRINITY_DN1687_c0_g1	TRINITY_DN352_c0_g2	TRINITY_DN91_c0_g4	TRINITY_DN3156_c0_g2
OG0009899	TRINITY_DN17737_c0_g2	TRINITY_DN12566_c0_g1	TRINITY_DN8433_c0_g6	TRINITY_DN2392_c0_g1
OG0009900	TRINITY_DN6527_c0_g1	TRINITY_DN18183_c0_g1	TRINITY_DN2620_c0_g8	TRINITY_DN3242_c1_g1
OG0009902	TRINITY_DN6248_c0_g1	TRINITY_DN17118_c0_g1	TRINITY_DN3171_c0_g1	TRINITY_DN19203_c0_g1
OG0009903	TRINITY_DN5367_c0_g1	TRINITY_DN19462_c0_g1	TRINITY_DN6032_c0_g6	TRINITY_DN21080_c0_g2
OG0009904	TRINITY_DN1137_c0_g1	TRINITY_DN126_c0_g2	TRINITY_DN413_c1_g1	TRINITY_DN274_c0_g1
OG0009905	TRINITY_DN2373_c0_g1	TRINITY_DN6717_c0_g1	TRINITY_DN4329_c0_g1	TRINITY_DN1373_c0_g1
OG0009907	TRINITY_DN1734_c0_g2	TRINITY_DN2553_c0_g1	TRINITY_DN818_c0_g4	TRINITY_DN11879_c0_g1
OG0009908	TRINITY_DN6484_c0_g1	TRINITY_DN313_c0_g1	TRINITY_DN11791_c0_g1	TRINITY_DN1195_c0_g2
OG0009909	TRINITY_DN5853_c0_g1	TRINITY_DN6945_c0_g1	TRINITY_DN5577_c1_g1	TRINITY_DN8422_c0_g1
OG0009910	TRINITY_DN10593_c1_g3	TRINITY_DN8426_c0_g2	TRINITY_DN2756_c0_g1	TRINITY_DN18134_c0_g1
OG0009911	TRINITY_DN1593_c0_g1	TRINITY_DN12792_c0_g1	TRINITY_DN4338_c0_g1	TRINITY_DN6523_c0_g1
OG0009913	TRINITY_DN12366_c0_g1	TRINITY_DN1266_c0_g1	TRINITY_DN3759_c0_g3	TRINITY_DN23722_c0_g1
OG0009914	TRINITY_DN2962_c0_g1	TRINITY_DN584_c0_g1	TRINITY_DN2106_c0_g1	TRINITY_DN856_c0_g1
OG0009915	TRINITY_DN3208_c0_g1	TRINITY_DN1611_c0_g1	TRINITY_DN2602_c0_g1	TRINITY_DN4762_c0_g1
OG0009916	TRINITY_DN12307_c0_g1	TRINITY_DN5618_c0_g1	TRINITY_DN6529_c0_g3	TRINITY_DN19460_c0_g1
OG0009917	TRINITY_DN11187_c0_g1	TRINITY_DN9240_c0_g1	TRINITY_DN13147_c0_g1	TRINITY_DN4302_c0_g2
OG0009918	TRINITY_DN2853_c0_g1	TRINITY_DN14262_c0_g1	TRINITY_DN2226_c0_g1	TRINITY_DN5499_c0_g1
OG0009919	TRINITY_DN128_c4_g1	TRINITY_DN5658_c0_g1	TRINITY_DN3397_c0_g1	TRINITY_DN820_c0_g2
OG0009920	TRINITY_DN5039_c0_g2	TRINITY_DN2387_c0_g2	TRINITY_DN14618_c0_g4	TRINITY_DN1432_c0_g1
OG0009921	TRINITY_DN7711_c0_g1	TRINITY_DN2967_c0_g1	TRINITY_DN1203_c0_g1	TRINITY_DN3048_c1_g1
OG0009922	TRINITY_DN18156_c0_g1	TRINITY_DN1541_c0_g1	TRINITY_DN21630_c1_g1	TRINITY_DN1628_c0_g1
OG0009923	TRINITY_DN97_c0_g1	TRINITY_DN1977_c0_g1	TRINITY_DN184_c0_g2	TRINITY_DN116_c0_g1
OG0009924	TRINITY_DN945_c0_g1	TRINITY_DN24816_c0_g1	TRINITY_DN6254_c0_g1	TRINITY_DN26531_c0_g1
OG0009925	TRINITY_DN994_c0_g1	TRINITY_DN1560_c0_g2	TRINITY_DN2829_c0_g1	TRINITY_DN468_c0_g1
OG0009926	TRINITY_DN3484_c1_g1	TRINITY_DN4324_c0_g1	TRINITY_DN10537_c0_g1	TRINITY_DN1346_c0_g1
OG0009927	TRINITY_DN1683_c0_g1	TRINITY_DN1056_c0_g2	TRINITY_DN3917_c0_g1	TRINITY_DN66_c0_g5
OG0009928	TRINITY_DN11367_c0_g2	TRINITY_DN6504_c0_g2	TRINITY_DN13019_c0_g1	TRINITY_DN5723_c0_g1
OG0009929	TRINITY_DN495_c0_g1	TRINITY_DN676_c0_g1	TRINITY_DN36_c0_g3	TRINITY_DN1052_c0_g1
OG0009930	TRINITY_DN6608_c0_g2	TRINITY_DN6405_c0_g1	TRINITY_DN9772_c0_g3	TRINITY_DN25508_c0_g1
OG0009932	TRINITY_DN17189_c0_g1	TRINITY_DN25758_c0_g1	TRINITY_DN7643_c0_g4	TRINITY_DN11080_c0_g2
OG0009933	TRINITY_DN5536_c0_g1	TRINITY_DN4474_c0_g3	TRINITY_DN1710_c2_g1	TRINITY_DN793_c0_g1
OG0009935	TRINITY_DN27027_c0_g1	TRINITY_DN25778_c0_g1	TRINITY_DN15992_c0_g1	TRINITY_DN14368_c0_g4
OG0009937	TRINITY_DN4634_c0_g1	TRINITY_DN5184_c0_g1	TRINITY_DN19921_c2_g1	TRINITY_DN21538_c0_g1
OG0009938	TRINITY_DN3755_c0_g1	TRINITY_DN1492_c0_g1	TRINITY_DN6208_c0_g1	TRINITY_DN4730_c0_g1
OG0009939	TRINITY_DN515_c0_g1	TRINITY_DN27626_c0_g1	TRINITY_DN4809_c0_g2	TRINITY_DN68_c0_g1
OG0009942	TRINITY_DN25213_c0_g1	TRINITY_DN16808_c0_g1	TRINITY_DN6244_c0_g1	TRINITY_DN10810_c0_g1
OG0009943	TRINITY_DN22862_c0_g1	TRINITY_DN430_c0_g1	TRINITY_DN3830_c1_g2	TRINITY_DN809_c0_g1
OG0009944	TRINITY_DN23818_c0_g1	TRINITY_DN27680_c0_g1	TRINITY_DN15496_c0_g1	TRINITY_DN18121_c1_g1
OG0009945	TRINITY_DN9142_c0_g1	TRINITY_DN22513_c0_g1	TRINITY_DN4047_c0_g2	TRINITY_DN2067_c0_g3
OG0009947	TRINITY_DN1085_c0_g1	TRINITY_DN1245_c0_g1	TRINITY_DN2844_c0_g1	TRINITY_DN2549_c0_g1
OG0009948	TRINITY_DN159_c2_g5	TRINITY_DN520_c0_g1	TRINITY_DN921_c0_g1	TRINITY_DN2132_c0_g1
OG0009949	TRINITY_DN26250_c0_g1	TRINITY_DN27550_c0_g1	TRINITY_DN23134_c0_g1	TRINITY_DN5273_c0_g1
OG0009951	TRINITY_DN27054_c0_g1	TRINITY_DN1942_c0_g1	TRINITY_DN25105_c0_g1	TRINITY_DN252_c0_g1
OG0009952	TRINITY_DN15224_c0_g1	TRINITY_DN1178_c0_g1	TRINITY_DN159_c2_g1	TRINITY_DN3250_c0_g1
OG0009953	TRINITY_DN1677_c0_g1	TRINITY_DN1209_c0_g1	TRINITY_DN4825_c0_g1	TRINITY_DN1025_c0_g1
OG0009954	TRINITY_DN5567_c0_g1	TRINITY_DN2749_c0_g1	TRINITY_DN549_c0_g1	TRINITY_DN5561_c0_g1
OG0009957	TRINITY_DN20271_c0_g1	TRINITY_DN1375_c0_g1	TRINITY_DN2889_c0_g1	TRINITY_DN6593_c0_g1
OG0009958	TRINITY_DN1569_c0_g1	TRINITY_DN1735_c0_g1	TRINITY_DN1737_c0_g1	TRINITY_DN2983_c0_g1
OG0009959	TRINITY_DN1699_c0_g2	TRINITY_DN2955_c0_g1	TRINITY_DN4975_c0_g2	TRINITY_DN5684_c0_g1
OG0009961	TRINITY_DN3270_c0_g1	TRINITY_DN10517_c0_g1	TRINITY_DN6936_c0_g1	TRINITY_DN8526_c0_g1
OG0009962	TRINITY_DN5512_c0_g1	TRINITY_DN71_c0_g4	TRINITY_DN184_c3_g1	TRINITY_DN4260_c0_g2
OG0009963	TRINITY_DN28438_c0_g1	TRINITY_DN3543_c0_g1	TRINITY_DN26153_c0_g1	TRINITY_DN5117_c0_g1
OG0009965	TRINITY_DN803_c0_g1	TRINITY_DN1680_c0_g1	TRINITY_DN22344_c0_g1	TRINITY_DN1453_c0_g1
OG0009966	TRINITY_DN9754_c0_g2	TRINITY_DN1381_c0_g1	TRINITY_DN3921_c2_g3	TRINITY_DN5610_c2_g1
OG0009967	TRINITY_DN14431_c0_g1	TRINITY_DN154_c0_g1	TRINITY_DN167_c0_g1	TRINITY_DN1027_c0_g1
OG0009968	TRINITY_DN27855_c0_g1	TRINITY_DN4573_c0_g1	TRINITY_DN6868_c0_g1	TRINITY_DN10536_c0_g1
OG0009969	TRINITY_DN2484_c0_g1	TRINITY_DN8180_c0_g2	TRINITY_DN7275_c0_g1	TRINITY_DN5530_c2_g1
OG0009970	TRINITY_DN5040_c0_g1	TRINITY_DN3036_c0_g1	TRINITY_DN7467_c0_g1	TRINITY_DN5375_c0_g1
OG0009971	TRINITY_DN11672_c0_g1	TRINITY_DN10638_c0_g1	TRINITY_DN10132_c0_g1	TRINITY_DN27295_c0_g1
OG0009972	TRINITY_DN624_c0_g1	TRINITY_DN554_c0_g1	TRINITY_DN20103_c1_g1	TRINITY_DN2390_c0_g1
OG0009974	TRINITY_DN22751_c0_g1	TRINITY_DN57_c0_g1	TRINITY_DN401_c0_g2	TRINITY_DN712_c0_g1
OG0009975	TRINITY_DN9344_c0_g3	TRINITY_DN9633_c0_g1	TRINITY_DN16811_c0_g1	TRINITY_DN2223_c0_g3
OG0009977	TRINITY_DN11589_c0_g1	TRINITY_DN4559_c0_g1	TRINITY_DN3192_c0_g1	TRINITY_DN1293_c0_g1
[truncated: 1,683 more rows]
