# Supplementary material for: Comparative Transcriptomics of Olfactory Rosettes Reveals Expression Divergence and Adaptive Evolution in Herbivorous and Carnivorous Xenocyprididae Fishes
Source: Animals (Basel). 2025 Sep 19;15(18):2741. doi: 10.3390/ani15182741 (PMC12466535; doi:10.3390/ani15182741)
Supplement: Supplementary file 1 [file animals-15-02741-s001.zip › Supplementary material/Table S1-7/Table S7 KaKs ratio information for species pairing combinations.xlsx]

## Sheet: Sheet1
Table S7 Ka/Ks ratio information for species pairing combinations
species pairing combinations	Ka/Ks average value	Ka/Ks range	Ka/Ks>1（%）
C. alburnus vs C. idella	0.2	0.001–2.21	0.0093
C. alburnus vs M. amblycephala	0.19	0.001–2.78	0.0165
E. bambusa vs C. idella	0.23	0.001–2.96	0.0207
E. bambusa vs M. amblycephala	0.19	0.001–2.16	0.0087
